# Supplementary material for: Methylglyoxal mutagenizes single-stranded DNA via Rev1-associated slippage and mispairing
Source: Nucleic Acids Res. 2025 Jul 24;53(14):gkaf705. doi: 10.1093/nar/gkaf705 (PMC12288878; doi:10.1093/nar/gkaf705)
Supplement: gkaf705_Supplemental_Files [file gkaf705_supplemental_files.zip]

Archive with 11 entries (11 files):
- Supplementary_data[14].pdf
- Table_S1.xlsx
- Table_S10.xlsx
- Table_S2.xlsx
- Table_S3.xlsx
- Table_S4.xlsx
- Table_S5.xlsx
- Table_S6.xlsx
- Table_S7.xlsx
- Table_S8.xlsx
- Table_S9.xlsx
