# Supplementary material for: Methylglyoxal mutagenizes single-stranded DNA via Rev1-associated slippage and mispairing
Source: Nucleic Acids Res. 2025 Jul 24;53(14):gkaf705. doi: 10.1093/nar/gkaf705 (PMC12288878; doi:10.1093/nar/gkaf705)
Supplement: gkaf705_Supplemental_Files [file gkaf705_supplemental_files.zip › Table_S10.xlsx]

## Sheet: README
Table S10: Correlations between INDELs at repeat sequences and ccg to g revcomps for PCAWG cancers
S11a	BRCA
S11b	BTCA
S11c	ESCA
S11d	HNSCC
S11e	HCC
S11f	LUAD
S11g	LUSC
S11h	OVCA
S11i	PRAD
S11j	UCEC

## Sheet: S10a
Tumor_Sample_Barcode	cCg_to_G_revcomp	indels in repeats
01658141-8398-4585-9f0f-8355dd9b0604	46	543
0448206f-3ade-4087-b1a9-4fb2d14e1367	86	793
07b5141f-ac79-439b-883b-b0183bbe7ff5	30	672
097a7d36-905b-72be-e050-11ac0d482c9a	16	163
110b5f05-ded7-45ec-b0f6-a941c92d77dd	15	284
13c312ec-0add-4758-ab8d-c193e2e08c6d	3	116
13d05f7a-e16a-40ef-9a15-21257da2cf89	4	99
15f90ef0-831b-40a3-98bd-ec226a9e8b26	28	391
1bb3a1c7-4d7b-4fb6-b54d-e94cbd0e32aa	12	84
1c0e384f-7254-4afe-93c0-b3fc6c6a7894	17	638
1eb62abc-7928-405b-84cc-f091ca5347b2	56	250
207f8a42-5b05-4876-b0ae-ebfaeea27844	18	677
2290b078-6a5b-4c83-9dfb-b525bbf14e4e	22	479
25c76a8f-77c0-4650-bddf-45ed0c10a2e6	42	718
25e4cad7-2403-4992-9cbc-433574673549	2	107
27f87d1e-2c32-4beb-9677-62f7a286673d	11	208
2b000af3-2c9d-4eaa-af3f-8101b7425c37	6	142
2c6f1862-bb82-4e7e-9cb3-338bdf022ff4	11	296
2da2b745-068d-408c-9163-3b3a78d4aaed	3	93
30dbe353-86d5-40ed-84c2-dbddf7beb17b	3	65
3585e133-b3c1-4d90-b5f2-2b867e0ae0ec	14	481
36d1a85e-a09b-4537-86e0-eaf1eb03aed8	22	143
418e916b-7a4e-4fab-8616-15dcec4d79f8	45	431
41f140b8-72b9-4ae3-8b25-6144d9f94d0f	5	67
43f7a2e0-fec9-4e43-872d-18c6c946fa17	10	176
467ef778-f481-44f3-9768-b9900252d2ba	27	293
47312f61-5ef4-4f25-9320-8fbb4758790e	24	297
4d409156-3a36-4c63-9ad6-b6af34f27b06	17	267
4e84eed6-82a8-4e91-b0fd-61ec6ef69ce9	18	356
546b982f-60d9-43df-9761-09369afbee2d	15	114
5a535c49-d42e-43c6-9d32-dc76f28d4f0f	3	114
5b7d5767-2037-4175-aec9-886776343181	6	240
5dbf3203-ce73-41e4-bf9a-32fc856f73f5	49	741
6764e0a2-7a78-45c1-9189-6001c6518ce4	39	636
6c65cb6d-8c50-4c7c-bc84-eeebe09fbe01	9	313
6c8e9197-fd16-4fed-bfda-e349cab26314	13	360
6d7f44df-e9f0-4542-a6d8-d14ee7804002	13	76
6e839eaf-1dbb-43f5-8846-c980e05540c7	27	495
71fda5a9-7049-406f-9348-2c24f7ddf5f4	43	469
73936e8b-c893-4afd-bd1f-be90c06a4869	20	303
74039acd-5aca-4c65-818c-3b577d295be0	10	146
7456abd5-303e-4e6f-bf4e-47efefc7310f	14	109
74b57d2c-a83f-4798-b86b-a533975e4cc0	20	565
7b08e810-f3c9-4155-ac11-f45a3a4f8b41	43	447
84c77098-03d0-4b22-afb1-797703e85c6c	81	197
8691c87f-2468-44bb-a670-3dccd6da33c6	11	129
8e03e773-5557-4e78-889b-4710c515378f	60	479
8f558713-f32b-403b-aedf-c79efeb41c67	5	122
9032b7fe-e38a-4641-a45e-67041668adc4	46	417
97064332-1d4f-4571-93ff-354ffe6d7df9	10	148
987528ac-437a-4eb8-a335-4f2076d5c006	66	1035
987d41ee-6bab-490c-b0f2-bf28c0089de9	19	586
9c70688d-6e43-4520-9262-eaae4e4d597d	6	173
9ddf2119-a222-4fa5-a9f3-0bec7eeea36b	33	436
a6c14ebc-81a2-44f7-af87-2b7ec85e5696	13	192
a85cf239-ff51-46e7-9b88-4c2cb49c66b9	39	417
a876398c-5b1d-444f-a360-5fe2db697480	34	537
aa58c09a-7799-4675-8310-d270224b163e	3	122
aacaba97-ecde-440b-aae0-0e9c608c4b24	9	205
b27d75ba-5989-4200-bfe9-f1b7d7cf8008	28	370
b752b444-f033-4be4-9d24-e5e80b4181af	50	468
c61ded54-f80e-4da8-b1d8-e22551c96118	6	169
c67409b2-ac25-42a0-8543-4636ef132fe4	15	170
cc4f9175-a8c8-424a-99d7-8bd11cae0e52	5	308
d5372745-95cf-4572-a6e7-e7f5b796911a	24	456
d8c6d4b8-f279-4edc-aaa3-a1cc266aec4d	15	259
d8fbb398-d1da-4444-984a-22c8523625da	61	660
dabb5a94-9706-4429-8db0-c328e2004340	7	168
db45d81f-695c-4f99-beea-6dbec1ff47fc	28	1000
ddc7377d-82c3-480a-be3c-3d1da52c77d4	14	172
df291849-4c35-44e1-b013-8f6b7ee36113	39	309
e5593865-5f8e-4a4c-b36f-73fbe64d66da	15	185
e55f338f-97e2-4394-ae23-c92606069485	23	131
e7dc7492-3a84-49c7-8dea-8f508b53dc40	6	207
e8392f20-c9e3-4649-b64f-5b266c393a76	19	157
ea43434b-197e-48ac-ae2e-46bc7f3776de	77	1024
ec4d4cbc-d5d1-418d-a292-cad9576624fd	4	98
eddfbfb9-3ae8-449b-b870-46062a2571c1	20	332
f221cbb5-eefa-187f-e040-11ac0c481708	36	310
f393baf9-2710-9203-e040-11ac0d484504	11	190
f393bafd-1baa-e5f4-e040-11ac0d48450b	20	420
f393bafe-7503-5c45-e040-11ac0d484511	18	630
f393bafe-c99f-3725-e040-11ac0d484514	11	182
f393bb01-6ed7-9533-e040-11ac0d484521	18	170
f393bb05-53c2-f80a-e040-11ac0d484528	4	90
f393bb05-c737-4cc3-e040-11ac0d48452a	1	60
f393bb05-ec1c-17be-e040-11ac0d48452f	10	218
f393bb07-270c-2c93-e040-11ac0d484533	22	448
f393bb08-4121-cad8-e040-11ac0d484535	24	682
f393bb08-5b50-e009-e040-11ac0d484537	10	146
f393bb0a-9b20-a0e5-e040-11ac0d48454e	24	57
f393bb0a-df7d-645c-e040-11ac0d484550	5	97
f393bb0b-08ed-3335-e040-11ac0d484554	23	405
f393bb0c-3ffa-cb72-e040-11ac0d48455c	6	103
f393bb0c-4178-ca4a-e040-11ac0d48455f	5	41
f39cc911-36a7-4c06-9e91-4ad86281db3d	6	226
f6114c69-71a1-47d5-9b28-b0227b1872f7	5	179
f69e5057-eda6-4391-ba9a-aedbf6b572da	37	607
f7b847e5-0f5d-69b4-e040-11ac0c4845fe	5	104
f7b84b5d-8f28-e6b7-e040-11ac0c484704	7	98
f7b84bac-f161-9eee-e040-11ac0c4847ed	1	84
f7b84c09-15d4-3046-e040-11ac0c4847ff	1	95
f7c6486a-bb08-f77a-e040-11ac0c482953	6	86
f7c6a336-3126-7580-e040-11ac0c485971	7	100
f7c7373c-1972-4968-e040-11ac0d486e80	5	78
f7d128d2-3964-e3bc-e040-11ac0d481667	5	58
f7d70fac-c76f-399e-e040-11ac0c482f9c	2	73
f7d7b3db-02af-61cb-e040-11ac0c480c03	5	70
f7e4a2a8-093d-9e36-e040-11ac0d480c7d	9	297
f7e7b258-b4b2-e6c5-e040-11ac0d486773	15	302
f7e7d61f-e2dc-b523-e040-11ac0c482000	3	361
f7ed28a6-8f5f-e87b-e040-11ac0c48120e	1	78
f7f3e156-0dde-72b9-e040-11ac0d48542c	4	79
f7f66114-e321-1d4c-e040-11ac0d48541a	5	49
f7f6619b-fae8-3381-e040-11ac0c483f78	4	81
f7fdda4f-7bf7-ede7-e040-11ac0c486e57	4	49
f80293b8-ddb7-f575-e040-11ac0d48309d	7	101
f809247c-2bab-ab06-e040-11ac0d482b8a	3	77
f848b66f-bd9e-4fba-afd4-eb58848d1ef4	23	587
f8f749b7-547d-49fa-9da2-44eed962b6fd	8	173
fb9135d9-2acf-41dd-8552-359e6b8c9470	15	328
fc447d4f-2532-c8ea-e040-11ac0c48469f	20	311
fc447d51-cdc2-a180-e040-11ac0c4846a4	24	214
fc447d53-24d1-c83d-e040-11ac0c4846a6	7	178
fc447d55-95d8-0b34-e040-11ac0d483afa	11	340
fc447d56-0d53-e0c3-e040-11ac0c4846a8	16	220
fc5dc6d8-62d2-76d8-e040-11ac0d4863c3	21	232
fc639186-8302-798e-e040-11ac0c484cec	17	196
fc63cbab-d27a-5ebb-e040-11ac0c48724f	30	308
fc68c24d-47ad-7961-e040-11ac0c48595c	20	167
fc68e599-6a40-61dc-e040-11ac0d48700d	49	503
fc6d77a9-121b-48ab-a899-713c3d1319a2	41	440
fc78685a-7053-152a-e040-11ac0c480ded	10	184
fc7eb420-5c13-20bd-e040-11ac0d484574	32	346
fc7f8eeb-9c40-123e-e040-11ac0c484061	27	323
fc806c50-2f6e-418d-e040-11ac0d485f01	18	350
fc8130df-18fe-c74d-e040-11ac0d485df2	5	68
fc8130df-1bc2-c537-e040-11ac0d485de6	5	138
fc8130df-1cdd-cade-e040-11ac0d485dec	2	84
fc8130df-1f21-c8f9-e040-11ac0d485dfc	5	93
fc8130df-2211-cfcc-e040-11ac0d485dde	19	342
fc8130df-24d9-32f1-e040-11ac0d485df0	7	119
fc8130df-2628-304a-e040-11ac0d485dfa	7	110
fc8130df-297f-34a3-e040-11ac0d485e02	2	75
fc8130df-2ca4-39d2-e040-11ac0d485e00	3	81
fc8130df-2d5f-3b53-e040-11ac0d485dee	11	124
fc8130df-2e39-3814-e040-11ac0d485de0	4	173
fc8130df-30a5-3e6a-e040-11ac0d485de2	15	396
fc8130df-3147-3e94-e040-11ac0d485df8	0	102
fc8130df-3225-3f96-e040-11ac0d485dfe	9	79
fc8130df-3361-3c8a-e040-11ac0d485dea	0	110
fc8130df-34f8-22c6-e040-11ac0d485de8	3	118
fc8130df-35ac-2304-e040-11ac0d485dda	4	309
fc8130df-6860-7677-e040-11ac0d485ddc	21	466
fc8130df-6977-7704-e040-11ac0d485de4	5	117
fc8130df-6bec-7627-e040-11ac0d485e04	8	201
fc8130df-897d-5404-e040-11ac0d485e0a	3	97
fc8130df-8ec8-5b1e-e040-11ac0d485e06	25	580
fc8130df-90ba-5d94-e040-11ac0d485e0c	21	471
fc8130df-e399-e34d-e040-11ac0c483279	4	96
fc8130e0-08dd-b996-e040-11ac0c48327b	5	124
fc8130e0-095f-b953-e040-11ac0c483287	2	55
fc8130e0-096a-b991-e040-11ac0c48327d	1	94
fc8130e0-09f1-b964-e040-11ac0c48326e	3	63
fc8130e0-0b9c-bbc9-e040-11ac0c483266	1	127
fc8130e0-0bc1-bba7-e040-11ac0c483289	5	88
fc8130e0-0c53-b432-e040-11ac0c483283	1	55
fc8130e0-0d25-b475-e040-11ac0c483277	0	59
fc8130e0-0db6-b568-e040-11ac0c483281	3	62
fc8130e0-0e1f-b54d-e040-11ac0c48326c	8	201
fc8130e0-0f1a-b6eb-e040-11ac0c48328f	14	268
fc8130e0-a538-dda3-e040-11ac0c483264	11	267
fc8130e0-a539-dda8-e040-11ac0c48326a	3	166
fc8130e0-a774-d834-e040-11ac0c483268	7	133
fc8130e0-a8b4-d80d-e040-11ac0c483272	5	100
fc8130e0-a94d-d9d0-e040-11ac0c483262	4	65
fc8130e0-ad8a-b832-e040-11ac0d485e14	1	194
fc8130e0-aed2-bb2f-e040-11ac0d485e12	5	94
fc8130e2-f2ef-d096-e040-11ac0c483293	4	262
fc8130e3-01ba-c740-e040-11ac0c483291	25	610
fc8130e3-023d-c7d4-e040-11ac0c483295	9	593
fc8130e5-18b8-ef38-e040-11ac0c483297	4	102
fc81312a-99ae-7672-e040-11ac0c4832a2	4	130
fc81312a-d451-38fb-e040-11ac0c4832a4	6	49
fc813235-5ed8-7695-e040-11ac0d485e3e	47	204
fc8edf46-2005-1af4-e040-11ac0d481414	5	92
fc93b9ab-760a-5223-e040-11ac0c482177	49	242
fc9dbf68-4599-3c64-e040-11ac0d481623	14	231
fc9ef456-75a2-5967-e040-11ac0c484477	15	118
fc9f6916-da31-ab17-e040-11ac0c4808f3	18	194
fc9f6cb0-ceb9-790d-e040-11ac0c480ad1	25	368
fca07e09-1fd2-9ef5-e040-11ac0d485bbd	37	743
fca3f7d0-2231-661c-e040-11ac0c4832fd	38	319
fca6150f-d555-a29e-e040-11ac0d4873b2	17	153
fe04d042-a4cc-4a14-8197-415ea40951aa	50	1264

## Sheet: S10b
Tumor_Sample_Barcode	cCg_to_G_revcomp	indels in repeats
1e2dcbcc-771c-43c5-8c8d-e0eb77cb3494	16	1285
2109e1d4-c623-11e3-bf01-24c6515278c0	3	133
2584b428-c623-11e3-bf01-24c6515278c0	5	255
39458b0e-c623-11e3-bf01-24c6515278c0	0	18
4ef20a13-f107-4654-adca-fc60b8f5be47	7	710
50e3a421-9741-4cd8-911b-0f47ca518b6a	10	377
56cc8740-b132-4cbc-b513-f0b5b2305ca6	18	847
5975deb5-00d2-4d18-b5c0-34ac9947fe11	2	118
5a51a6fc-c623-11e3-bf01-24c6515278c0	1	1231
5c9b8a2c-c623-11e3-bf01-24c6515278c0	3	199
60f81dba-c623-11e3-bf01-24c6515278c0	8	394
6f395380-c623-11e3-bf01-24c6515278c0	29	380
7034e5f6-c623-11e3-bf01-24c6515278c0	1	30
7512b38c-c623-11e3-bf01-24c6515278c0	3	208
760881cc-c623-11e3-bf01-24c6515278c0	57*	101250*
7789ef18-c623-11e3-bf01-24c6515278c0	12	299
78bc2608-c623-11e3-bf01-24c6515278c0	1	218
796a8782-6d7e-47c8-b322-fcfe1dd240c8	9	412
79b23f34-c623-11e3-bf01-24c6515278c0	1	383
7ae872a6-c623-11e3-bf01-24c6515278c0	4	281
7bdcb78a-c623-11e3-bf01-24c6515278c0	7	37
97a6f44a-c622-11e3-bf01-24c6515278c0	3	42
983c14b8-f35b-497b-9fd4-5e5f5f0a7aa7	6	324
a47c2012-c13d-48ac-88b6-e09bfd50122b	9	850
bb65d670-0411-4fc5-a6cb-019caec1ab36	7	1383
bcc74a5e-c622-11e3-bf01-24c6515278c0	10	337
d876d576-c622-11e3-bf01-24c6515278c0	12	433
da5b9926-c622-11e3-bf01-24c6515278c0	5	488
df9f8c80-c622-11e3-bf01-24c6515278c0	4	30
e4fd1b3e-c622-11e3-bf01-24c6515278c0	6	156
e7c90af0-4b03-453e-b44f-e07248415088	11	738
ec399861-7a56-4ffd-8619-700b6e3a4367	10	476
f0e0d978-3e32-4444-a07a-26049b2594e6	13	1562
f2b2111c-c622-11e3-bf01-24c6515278c0	22	663

## Sheet: S10c
Tumor_Sample_Barcode	cCg_to_G_revcomp	indels in repeats
0250e6f7-2538-4d1f-a8ff-ca34a7057dde	24	1510
09497b9b-6fca-48cb-af97-161a3e434a51	27	438
0e872e0d-4711-4364-a5d0-6beeb6fd3ff2	17	1286
0ef92ff8-829f-425a-91d8-c594b6e22a2b	10	751
0efb6e20-236d-4640-9373-6fc03e67d090	12	1467
134c9a92-e91e-4347-a9c4-727279edebb1	38	1747
15e7d981-8c27-4b2b-b4f8-626e22021895	5	1376
1bb2bdb7-8a89-4e7d-903d-03a6f8018efb	12	786
1f967003-82d6-4932-a445-24fc25723594	8	151
23fa90d5-b273-4e2c-9c88-68aa57b60e97	2	72
25c99312-bf63-4654-a73a-03c3c1cd50b6	11	1410
27b56bf2-7a9d-4061-98d4-61fe2761578c	2	195
28e81540-4744-4865-b627-c7c9d8a3c2b8	24	1607
293a2f0a-4846-4c7c-b8b1-bb741c8d3275	23	1100
2b41746a-95c0-4875-afb5-c6d3d3ad30d9	19	400
2e69c886-535b-4ff0-9236-abf6799acdbd	25	878
31f3ff14-7d74-447c-a5da-9ad8336c3f3f	3	509
33992441-4f34-42f2-ba87-6ddd227f2250	15	1041
35dc84c1-476c-4d48-ae23-622bf6e043ac	20	1013
35eb6ecf-9514-4416-94b1-02200c0a1571	7	276
36680797-36de-413d-b2a1-8804ac1705e9	13	572
371235d9-55b8-40a7-8cd6-baa7c2ad0493	5	545
384ef419-ee94-4563-9237-236fddeb4b64	2	51
3a18aa52-b6e2-4d03-ad05-ef99d653f0e0	29	297
3a551616-4840-4111-a8c5-b4aa773d82c2	22	2390
3b590d75-ccfb-4da8-a2e9-10fb07e02cea	23	620
3bb4c27b-4d0d-4d13-b910-41a9ebf95880	16	305
3da169e8-844a-4eee-b794-a2eb81db779a	6	307
3e6a17f9-c249-41b6-ba49-55aaa39d21c5	11	1030
42629ae0-9410-4fac-8df1-2c276467deb5	18	1367
4283773c-c04b-4f33-a398-f3566f6d293a	9	976
47874ff4-0b1c-4a31-9192-2a10e93ce9a1	23	894
48a0da38-8147-40fe-b683-3f070413a792	26	1553
532bec86-b8d3-41a1-ba17-913a7d378f66	19	1015
569393c8-e2fe-4580-a45b-81f1b1e01135	8	1340
5fd632ea-085e-4e9b-8dcc-ec94e492d3bf	17	2198
60525b38-c34b-479b-86d3-013c7e567b8f	81	1862
64623aaa-a274-4baa-8b71-958d9c8df733	12	746
6495e68e-1434-45d3-a03d-f286447dda79	10	1632
69c3c88c-d51e-4e03-b96b-ec4f1a0faa2d	14	798
6a0d0c42-1884-4c6a-936a-678a822c0936	12	303
708e21ac-f529-4461-bc4f-d3a194a92b80	12	444
77c022d3-2f29-49d3-a1df-cc2e9407fd7f	11	866
7866dfb2-46b3-42b4-905b-12f80593d6bd	11	1519
7a4f6014-f7a2-459b-bc43-df164e73cbba	10	980
7adcea71-1aed-450c-b0ff-b9d9820c6153	20	1514
7c5c2293-3f40-4ae3-8346-6a327b2abf4d	22	1049
7d2da7ba-f57c-4083-9572-6fa98008083b	16	1591
7f94d650-41b9-4664-bcde-dc8533e4602d	19	1233
8e48aa43-6cd1-4aef-83ce-2451b1b86e8e	16	977
8ff9b1b6-a498-47fe-a970-ab7cfb64e653	9	1178
9258860c-a336-4075-996d-2ee0c18b281c	33	684
926a04de-ef57-4271-91db-e90de8aa8a1a	10	736
96a2896c-1e32-4827-a526-6b7104832f9a	13	730
9749a9a5-cb7f-4038-a5f9-5e2d6b97c689	8	1075
9ae33a63-6b1a-43bf-9205-463c867bcbc4	5	209
9ba6be6d-2032-444b-ab3c-dbee8023759d	8	372
9bb9164e-ea1b-49ab-bbcc-f59cf8c32345	14	764
9c00828e-e9ae-4b9c-959e-34837ee2b230	24	826
9de495d1-55b2-4535-9b0a-a999df35977c	19	1781
a08c196e-4f96-4b16-94b4-aa6a0153ac50	9	168
a1e3dc5b-b81f-4890-870c-ed3b8ac36dec	15	1209
a284fe9d-9afd-4472-8d70-243ca9be5c2c	14	1419
a37a825c-d74e-46cc-92ef-b65016857b4a	28	1566
a92023de-5c97-4bf2-aa3c-0e768d7c5ece	8	923
abe290ed-67c8-42bb-84f7-0d32a5f8f3db	24	1205
ad4aa4dc-bea4-4f4a-8b1b-8f361112f84f	19	1299
b02b4bba-6e66-44fb-a48f-38c309aaaac5	41	1446
b53dcb4d-f894-47b8-8a4e-17c7998d8120	22	363
b757a040-3c9e-45e7-a045-9cd08db11d62	8	710
b8f3137e-5e92-4a56-90d4-884a4ed2ef9c	34	643
b9bcba3a-c9be-4305-b5f4-c861282921e0	2	282
ba096d4f-5a6c-4c31-ae03-e7483cf58c38	4	230
bb5bedd3-d8fc-4739-8e6b-9e37223f8be2	7	191
c971ffa7-ce37-4138-b028-598a30478e25	29	3023
c9f91ded-3b04-4cd1-8ea6-bbc635a8a4f0	15	1077
cb381d49-4546-400c-af02-f877083caa0a	22	1182
cb753e6f-5ea3-4b58-9db3-7a62d15c8b2e	9	244
ce799e7b-30e7-44a5-a185-3e50d5e059ef	7	814
d1842491-29ff-4801-8c8a-4d619f749dd1	12	1655
d4cf11be-3bd7-403b-9722-91d8e8761e4d	9	1118
d707940e-0f9d-4da3-9380-90a422e44efd	37	2682
da910f22-126e-41dc-be6b-47c8f69ad106	9	1216
dd7d623b-b9af-4147-9aa6-e09793691f10	17	1521
de581588-be15-4bf4-95d1-aa5478b53ab6	18	673
ded8b673-53df-4038-a375-7cd0fd2a1b9f	29	858
dfde4013-9062-42f5-a42b-626ef8334a41	5	1040
e7a0889c-dd8c-4230-9c63-384f1f6ee577	15	898
e91ab7da-79a6-4ea0-bc24-7aacb39f7614	6	483
e93b0979-65ef-4883-9b6e-39eb17966e66	15	2450
eb1531b0-8af1-4b2b-9192-644cb47101fc	12	1083
ec474dfa-527c-44f3-9224-bf1c858cabfc	19	1347
f0a33adc-ea90-46ef-a24a-a8d7e4e15db3	10	804
f2e639cc-c30c-459f-8afc-7ace7d0209c5	24	3168
f37de4fa-52f6-4fe4-a3fa-41803032c93f	12	1617
f48c3c82-bebe-4b8e-909e-e1a51a7142ec	17	1282
fab0be4b-c84a-45cd-a76f-44d9a8bf1846

## Sheet: S10d
Tumor_Sample_Barcode	cCg_to_G_revcomp	indels in repeats
02c6a893-49c5-49d1-8eb1-195021e70d52	10	98
08227616-02a5-46e8-9db1-f2d1d691ab23	17	289
0e6ca8dc-0f31-4675-95b1-5920576daeff	8	385
0f9e70b3-24cf-4d76-af7b-84ace66ec5a7	15	253
1727e88b-df0a-4af2-9191-8c6061d98ad0	6	295
190eb791-383d-4e27-870d-e470630843e7	45	412
1aff91a6-1b0f-4575-8f4b-4e064a50b886	9	908
1db83e80-bdf7-4d8d-8008-bd8406d641fc	9	290
1fdab6a6-7346-4229-aa8d-5dbd258f0c60	15	350
1ff155dd-deb4-44e0-b3a2-e4875b618435	16	370
1fff8b62-534b-4d71-a65f-e5f93b8b50ed	35	477
21205681-a0c7-48d0-81d4-0b7ef31158cf	31	693
29fc38aa-f367-46a3-a14d-a5f657ad0caa	11	129
34d7b6cc-cfcf-4178-b075-f4d129ab18f7	5	54
3e604a1c-b95f-44ff-9723-e2fac845da3b	351	2480
469eddf2-6e02-46bf-820f-6296a2b776e2	1	16
46d35b82-e1b7-4d35-be5e-3a70fd47e421	11	575
5046f1b4-9d95-4841-ba30-691fa44719a2	70	685
5193a482-6ed9-4504-bd7c-c8b9e4103577	46	702
54e78de0-d357-4125-a904-ab35e461572b	41	445
6bbd66dd-efee-4d6e-b02f-f88e98526b82	3	59
7158c9fd-a633-4fef-aa23-bd285f2a87a8	6	143
7625877a-7a2b-466f-944b-9e56689ad47b	12	202
7e584ff6-0b81-4f85-81da-b8117afee326	15	298
81598359-24d5-4a8b-a6e6-7a6f94289119	14	181
8294a969-59a1-4d3b-895b-f07e96bf9f7a	36	478
83eca7b5-45bb-44c0-8afe-36f8988d0078	6	114
878a7fe7-20ff-4651-9587-b4d6fd42e929	7	269
9650640f-154d-4696-aa96-3611c6fcee7b	19	906
9988eb07-01f6-4f83-8699-bb63e0525f08	167	1617
9fb6b7be-0084-48f7-a256-6d170e72e97f	7	77
a0fe80e0-e3ac-485b-8a1a-4c80c101b874	8	219
a315b798-f037-48d5-91ed-e733e3bbd6ee	24	597
a8041e86-071e-46cd-8fb5-7ecdc1ab0553	8	199
ab923db7-54e8-4a50-b7fd-c2b4b300041e	24	275
b537bc07-9998-49f4-bbbe-5b617152bfd9	6	117
b86e88e7-0d5f-4b32-a35f-dc97251ab990	13	229
bcc819eb-f4d8-4ddc-9fdc-a6307fb6741b	6	66
c0812962-a345-48b7-aec0-01336c2d1eed	7	93
c121de15-78f7-4698-91bf-fd0485c466c2	1	3
c2124bb2-30e1-4093-9a8a-3a188a6dc0a9	31	409
c76f7fcc-2748-4b6d-805e-d21652dd5e3a	29	641
ca137611-533a-4d20-a85d-8e4c3a1eab2d	11	230
d3709eea-ca2a-49ac-b79c-871a5473d450	13	476
d4b80307-abbd-48bb-b52c-6dcd409699a2	11	154
dd67dec6-35dd-4efe-b913-ed4884855365	4	279
de8ef60b-4dbe-4aa8-adef-6f58cdfada29	29	392
dfa20d2d-1ba3-476a-b4b9-21d21470bee2	22	339
e2b5c926-491d-430d-8d9c-5c73d7752d1b	223	1686
e2e6a409-b64d-463c-ac3b-e7987a3124f0	13	465
e52ffa79-557a-4024-81f3-f3826c227ec5	57	868
ee963667-56b1-49bd-8896-e07b536d3014	6	147
ef673d3d-2031-4036-ba25-4bc7ef04075b	14	165
f35f7712-d5c6-47f6-98ed-704edbbc1e19	16	336
fb8b5ff5-4164-4276-b75b-b0ee6bda7329	24	305
feccc27e-5c2e-4339-8746-0945fee93c1e	1	123

## Sheet: S10e
Tumor_Sample_Barcode	cCg_to_G_revcomp	indels in repeats
0040b1b6-b07a-4b6e-90ef-133523eaf412	28	609
00c27940-c623-11e3-bf01-24c6515278c0	13	556
01dc6872-c623-11e3-bf01-24c6515278c0	19	359
030695f6-c623-11e3-bf01-24c6515278c0	13	420
03c88506-d72e-4a44-a34e-a7f0564f1799	9	422
041e3b42-c623-11e3-bf01-24c6515278c0	2	307
062e96d4-c623-11e3-bf01-24c6515278c0	11	332
06ecd127-6c24-422d-a7fb-bf5aee1b8b7b	11	306
0831e45e-c623-11e3-bf01-24c6515278c0	15	594
0a9c9db0-c623-11e3-bf01-24c6515278c0	19	410
0be08326-c623-11e3-bf01-24c6515278c0	9	389
0cdbabf2-c623-11e3-bf01-24c6515278c0	7	254
0d259ac2-03d1-4814-9b0b-d05e3a6029b7	11	352
0dd39eca-c623-11e3-bf01-24c6515278c0	4	369
0eeafcd6-c623-11e3-bf01-24c6515278c0	17	529
10136472-c623-11e3-bf01-24c6515278c0	1	33
10cb8ac6-c622-11e3-bf01-24c6515278c0	22	634
1127b561-ea40-4d5e-95df-daa0a5ebc1e4	62	738
11473a98-d953-45f9-abf5-709b68a4bae8	8	273
1295947c-c623-11e3-bf01-24c6515278c0	29	1050
13bd2b30-c623-11e3-bf01-24c6515278c0	8	220
145f6dbb-9744-44f7-8485-e440689de3fd	9	198
15895218-c623-11e3-bf01-24c6515278c0	27	493
15fd8dc8-c622-11e3-bf01-24c6515278c0	18	485
17de5b12-c623-11e3-bf01-24c6515278c0	19	466
18f5e75e-c623-11e3-bf01-24c6515278c0	4	175
19085f7d-e6a6-406f-bd09-520a27e0283d	16	370
19fe27d8-c623-11e3-bf01-24c6515278c0	16	453
1b06afe2-c623-11e3-bf01-24c6515278c0	3	130
1c00925b-7328-4db0-b930-04aab2d80719	13	335
1c10ab52-01a3-11e4-8395-af1f6b7ba88c	19	394
1c1c6494-c623-11e3-bf01-24c6515278c0	8	358
1cb25b72-3726-4f12-9e22-f5c7e4b05681	7	232
1dbdbb2c-c623-11e3-bf01-24c6515278c0	18	746
1df8939c-c622-11e3-bf01-24c6515278c0	8	360
1ea7e01c-c623-11e3-bf01-24c6515278c0	12	265
1fd69adc-c623-11e3-bf01-24c6515278c0	5	181
221d0290-c623-11e3-bf01-24c6515278c0	14	439
2316ee90-c623-11e3-bf01-24c6515278c0	3	9
23eb72d8-c622-11e3-bf01-24c6515278c0	20	570
2468e58c-c623-11e3-bf01-24c6515278c0	11	468
2572b0bc-c622-11e3-bf01-24c6515278c0	5	249
27fcccdc-c622-11e3-bf01-24c6515278c0	17	581
2828e5e6-c623-11e3-bf01-24c6515278c0	18	664
295aac88-c623-11e3-bf01-24c6515278c0	11	364
29b92b51-7ba3-42a9-97d3-6a9b5e43f928	26	673
2bd56bba-c623-11e3-bf01-24c6515278c0	5	64
2bff30d5-be79-4686-8164-7a7d9619d3c0	25	599
2d0e4b82-c623-11e3-bf01-24c6515278c0	12	571
2e0bbaf6-c623-11e3-bf01-24c6515278c0	4	178
2ecd8358-c622-11e3-bf01-24c6515278c0	15	489
2f149d78-c623-11e3-bf01-24c6515278c0	18	392
305a5074-5384-45a0-985d-289b178d09f6	9	392
30a8f292-c623-11e3-bf01-24c6515278c0	12	339
31bcfd64-c622-11e3-bf01-24c6515278c0	4	270
31c0c8f8-c623-11e3-bf01-24c6515278c0	10	481
32be40fa-c623-11e3-bf01-24c6515278c0	9	293
33a8693c-c623-11e3-bf01-24c6515278c0	13	264
34030a28-c622-11e3-bf01-24c6515278c0	8	258
343fcbc2-f30c-4ffa-a0b3-f5bb21e5e70b	19	377
34c24482-c623-11e3-bf01-24c6515278c0	14	330
352fbbb4-88a5-4354-b1fa-3a01da3fbfa7	2	97
35cca3b8-c623-11e3-bf01-24c6515278c0	18	418
35e33a7a-c622-11e3-bf01-24c6515278c0	7	237
35f82a33-bde2-47e2-8aba-ff1fd5920219	13	514
36d9c1aa-c623-11e3-bf01-24c6515278c0	9	309
36e1d9cc-32ec-4a0a-8fb1-c46f058a6fb8	18	445
380593d8-c623-11e3-bf01-24c6515278c0	21	538
38d8e626-c622-11e3-bf01-24c6515278c0	12	415
3a49a936-c623-11e3-bf01-24c6515278c0	10	353
3b02a7a7-e5bc-4e77-b691-521603630b00	37	518
3b41cb48-c623-11e3-bf01-24c6515278c0	7	290
3bacc189-01b8-46cc-a442-f393c0f428c6	4	383
3c30b10e-c623-11e3-bf01-24c6515278c0	6	244
3c78970e-c622-11e3-bf01-24c6515278c0	9	375
3d400522-c623-11e3-bf01-24c6515278c0	11	386
3e2a85d0-c622-11e3-bf01-24c6515278c0	3	100
3e68233a-c623-11e3-bf01-24c6515278c0	15	346
3faeb03e-c622-11e3-bf01-24c6515278c0	14	613
40b1e928-c623-11e3-bf01-24c6515278c0	25	605
41840dc1-5ea2-4f01-a0d4-8b65add641c8	3	167
41de507a-c623-11e3-bf01-24c6515278c0	9	258
4255582e-c622-11e3-bf01-24c6515278c0	3	216
42e92d78-c623-11e3-bf01-24c6515278c0	21	681
43206cb7-787d-4f68-8019-55e8585c4b4d	17	362
43dadc68-c623-11e3-bf01-24c6515278c0	18	444
446437de-c622-11e3-bf01-24c6515278c0	20	644
44e4f08a-c623-11e3-bf01-24c6515278c0	11	312
45aedf22-c622-11e3-bf01-24c6515278c0	20	691
4624fd20-e2ad-4826-b606-a694b04e1076	15	303
463bf060-8ba6-4a73-8173-172025f7b527	20	514
468083cb-95c3-47c1-9d96-79bcf7bf3f26	29	648
47050918-c623-11e3-bf01-24c6515278c0	11	347
47d77750-c622-11e3-bf01-24c6515278c0	10	999
47e5ff56-9534-4fcf-a593-33027e877f93	20	413
484a41c8-fcaf-488d-97dc-bfe6a4b88a95	14	568
48624a82-c623-11e3-bf01-24c6515278c0	2	246
4904d56f-0fe7-4482-8f6d-9e54d261f399	21	608
49795e42-c623-11e3-bf01-24c6515278c0	30	683
4a703d3e-c623-11e3-bf01-24c6515278c0	8	490
4b8943be-c623-11e3-bf01-24c6515278c0	10	463
4c183106-c622-11e3-bf01-24c6515278c0	6	198
4c3eda94-56f4-46d3-8c88-50d476e773f6	1	132
4c8afa82-c623-11e3-bf01-24c6515278c0	16	514
4cff8590-559e-4204-8635-96e11bfeda68	25	524
4dac9498-c623-11e3-bf01-24c6515278c0	14	319
4ed52e0c-c623-11e3-bf01-24c6515278c0	3	163
4f1fc78e-733d-4c6e-86b2-dbe1f98c141d	16	557
4f6f48bc-c622-11e3-bf01-24c6515278c0	19	487
4fdc8980-c623-11e3-bf01-24c6515278c0	10	429
5042b417-d14e-42bb-b6f3-de303346a252	16	567
50b61288-1412-4104-92e6-8b1a359ef399	15	501
50eb58ba-c623-11e3-bf01-24c6515278c0	24	559
50ee360c-e3df-4888-9999-ebb88e271d08	10	359
51800588-c622-11e3-bf01-24c6515278c0	9	259
52d8ccfc-c623-11e3-bf01-24c6515278c0	11	541
532259b8-c622-11e3-bf01-24c6515278c0	45	1181
53df19a8-c623-11e3-bf01-24c6515278c0	29	491
54354d24-c622-11e3-bf01-24c6515278c0	26	876
54cfd4b0-c623-11e3-bf01-24c6515278c0	19	471
558239c7-a160-4228-8fdf-a0a1d2f62133	5	83
55e5497a-c623-11e3-bf01-24c6515278c0	26	611
56c846d6-c622-11e3-bf01-24c6515278c0	11	253
56d4ea48-c623-11e3-bf01-24c6515278c0	21	680
5769ae11-5f1b-483f-b228-7584591c66e6	20	229
5808f774-c623-11e3-bf01-24c6515278c0	8	173
58f4ff52-c623-11e3-bf01-24c6515278c0	14	427
59632e7e-c622-11e3-bf01-24c6515278c0	12	439
5b178f44-c622-11e3-bf01-24c6515278c0	7	334
5bb37ffc-c623-11e3-bf01-24c6515278c0	21	668
5cf21488-c622-11e3-bf01-24c6515278c0	15	505
5d58b984-e0b8-4237-a576-0e9d4079599e	7	187
5dce221a-c623-11e3-bf01-24c6515278c0	12	271
5df489bc-6178-49e4-8a42-506f70300dff	12	435
5e9c69d2-c622-11e3-bf01-24c6515278c0	6	214
5ead73fe-1c34-48ed-b20d-89fc3c82dbd6	2	252
5eddfb26-c623-11e3-bf01-24c6515278c0	7	352
5ee1dda9-2e84-4617-af09-2ae02873b44d	21	506
6012cb02-c623-11e3-bf01-24c6515278c0	9	180
6172ca02-c622-11e3-bf01-24c6515278c0	11	197
627823ec-c623-11e3-bf01-24c6515278c0	14	493
63adc09c-e1b1-40dd-9c35-2f8276b656fc	14	536
63fef3fe-c622-11e3-bf01-24c6515278c0	22	688
64b80154-c623-11e3-bf01-24c6515278c0	8	618
6527aa5a-c622-11e3-bf01-24c6515278c0	11	212
65f702b8-c623-11e3-bf01-24c6515278c0	4	32
6622f932-c622-11e3-bf01-24c6515278c0	14	261
670f971f-a525-4ef8-91ba-610cfbaeb914	12	263
67189cd8-c623-11e3-bf01-24c6515278c0	5	222
674819dc-c622-11e3-bf01-24c6515278c0	9	382
68054218-c623-11e3-bf01-24c6515278c0	13	345
69f37546-c622-11e3-bf01-24c6515278c0	25	580
6a129b50-c623-11e3-bf01-24c6515278c0	19	458
6b25a78f-20dc-4ccc-b4c0-f9885d16725d	26	333
6b50391f-d890-4ca0-b942-beab0f8bf1c9	20	467
6baee028-c622-11e3-bf01-24c6515278c0	18	484
6c306cbe-c623-11e3-bf01-24c6515278c0	21	832
6d9d7ffc-c622-11e3-bf01-24c6515278c0	9	389
6e26f98e-c623-11e3-bf01-24c6515278c0	7	142
6e6ad1a2-f1eb-44d1-9852-f5752afcf5eb	26	573
6ec4456e-c622-11e3-bf01-24c6515278c0	12	398
70422e6d-cb1f-4284-8be9-1d4517ffad60	21	527
70c2f91e-c622-11e3-bf01-24c6515278c0	11	385
712e5f3c-c623-11e3-bf01-24c6515278c0	7	129
7260f57c-c623-11e3-bf01-24c6515278c0	10	377
73afad06-c623-11e3-bf01-24c6515278c0	14	700
74ec279a-c622-11e3-bf01-24c6515278c0	24	335
764ded9e-c622-11e3-bf01-24c6515278c0	21	477
77bf9514-88da-473b-9a91-f669ef3cd343	12	469
78bc4dfa-c622-11e3-bf01-24c6515278c0	0	108
7a6cb147-a576-446d-a605-fa846ea3d1ad	10	186
7ae510f8-c622-11e3-bf01-24c6515278c0	10	358
7c405ca0-c622-11e3-bf01-24c6515278c0	10	563
7cd7fe38-c623-11e3-bf01-24c6515278c0	7	232
7d38018a-c622-11e3-bf01-24c6515278c0	14	589
7df3a542-c623-11e3-bf01-24c6515278c0	17	399
7eac4710-c622-11e3-bf01-24c6515278c0	21	661
7eb0ee38-fbe2-49ea-ba63-aa13825eca6e	7	314
7f03cb4b-60b1-460c-b761-402e7ca09b0d	3	79
7f795952-c623-11e3-bf01-24c6515278c0	17	490
7fba5aac-c622-11e3-bf01-24c6515278c0	13	281
7fc7b316-f3d3-4e71-9417-423fe334e6bc	12	498
80ab6c08-c622-11e3-bf01-24c6515278c0	6	76
80ebcecc-4a7a-40dd-914c-f0648a58095f	6	308
819b4304-c622-11e3-bf01-24c6515278c0	15	842
81a8b064-e735-455f-b2db-af7ae11daac4	24	621
82aefe8e-c622-11e3-bf01-24c6515278c0	9	398
83d57c5c-c622-11e3-bf01-24c6515278c0	10	309
84fe77b4-f6cc-49bf-a6b9-1621ec9394f8	16	483
850389d4-c622-11e3-bf01-24c6515278c0	25	658
8659a35e-c622-11e3-bf01-24c6515278c0	7	267
87671312-c622-11e3-bf01-24c6515278c0	13	497
88d82a42-c622-11e3-bf01-24c6515278c0	11	512
8a2580c3-9c89-4cb0-b94d-3eca15dac1c3	25	544
8a6d6b2e-c622-11e3-bf01-24c6515278c0	13	334
8b0c4c91-2d07-4a9b-97a1-d2bda003437e	12	311
8c5f9574-c622-11e3-bf01-24c6515278c0	14	382
8cf713ff-256b-4411-a1b4-5bf6f445b747	12	386
8d7592e2-c622-11e3-bf01-24c6515278c0	9	558
8eb90ea4-c622-11e3-bf01-24c6515278c0	10	386
8fd5e62c-c622-11e3-bf01-24c6515278c0	19	462
90611290-e44c-438e-91aa-f3b83dae3b71	25	746
917564e4-c622-11e3-bf01-24c6515278c0	4	148
9321341c-c622-11e3-bf01-24c6515278c0	9	291
93a49462-4bd3-4efa-87a5-69006abba5a0	15	550
94431626-c622-11e3-bf01-24c6515278c0	15	549
9563a264-c622-11e3-bf01-24c6515278c0	11	213
96517058-18d2-4847-8085-768ca8aa1565	35	1169
96abdbc8-c622-11e3-bf01-24c6515278c0	7	493
98d27916-c622-11e3-bf01-24c6515278c0	19	750
992d9566-b1da-421a-bf36-d23382b115fa	9	393
99bdc3da-c622-11e3-bf01-24c6515278c0	11	324
9aac83e4-c622-11e3-bf01-24c6515278c0	11	409
9ba2c970-c622-11e3-bf01-24c6515278c0	13	467
9c681cd9-25fb-42ac-aa6b-bb962882fa22	9	448
9cb80280-c622-11e3-bf01-24c6515278c0	13	394
9db994a0-c622-11e3-bf01-24c6515278c0	16	510
9ec31146-c622-11e3-bf01-24c6515278c0	18	565
9fba5db6-c622-11e3-bf01-24c6515278c0	8	336
a1a75f66-c622-11e3-bf01-24c6515278c0	16	481
a2a67c8a-c622-11e3-bf01-24c6515278c0	1	366
a2f143d6-ba07-4ff0-960d-b29c3c716665	6	233
a3914a6c-c622-11e3-bf01-24c6515278c0	12	422
a4ca18dc-c622-11e3-bf01-24c6515278c0	19	595
a612b654-c622-11e3-bf01-24c6515278c0	9	204
a7314730-c622-11e3-bf01-24c6515278c0	19	575
a846f5e8-c622-11e3-bf01-24c6515278c0	14	428
a94d63fa-c622-11e3-bf01-24c6515278c0	13	411
aabddb20-c622-11e3-bf01-24c6515278c0	6	305
abbbe65c-c622-11e3-bf01-24c6515278c0	10	422
adfbba82-c622-11e3-bf01-24c6515278c0	20	386
af2cbdb6-c622-11e3-bf01-24c6515278c0	4	201
b070af2a-c622-11e3-bf01-24c6515278c0	11	326
b1f19de6-c622-11e3-bf01-24c6515278c0	6	313
b2d9aaff-5a48-48f0-bf55-bfd4ddaeccaf	19	274
b32449c0-c622-11e3-bf01-24c6515278c0	11	352
b421b9ca-c622-11e3-bf01-24c6515278c0	16	885
b55751c4-c622-11e3-bf01-24c6515278c0	9	249
b5f90cb8-7304-48fb-a1d3-ff459c7d79d1	4*	8069
b67208c4-c622-11e3-bf01-24c6515278c0	1	107
b77543e4-c622-11e3-bf01-24c6515278c0	9	303
b86655a4-c622-11e3-bf01-24c6515278c0	4	164
b9098b7c-eab0-4ef5-b968-8d3024bf32f7	18	404
b994762c-c622-11e3-bf01-24c6515278c0	16	366
b9f03936-1de5-4330-8b0f-6d0ab533876e	5	214
ba940092-c622-11e3-bf01-24c6515278c0	7	393
bba106ce-c622-11e3-bf01-24c6515278c0	9	266
bdeeb1a6-c622-11e3-bf01-24c6515278c0	5	191
bef21282-c622-11e3-bf01-24c6515278c0	11	417
c016d025-3c92-41c5-b846-493b1fcce79e	6	213
c021b61c-c622-11e3-bf01-24c6515278c0	3	165
c05adc19-2e01-4712-a35a-69eee4d40998	16	690
c158ac2a-c622-11e3-bf01-24c6515278c0	1	23
c1d9ed06-7498-4c6c-a0de-dbf28e868109	8	387
c271b7d2-c622-11e3-bf01-24c6515278c0	7	269
c285c2fa-24b4-47a1-874d-86e74b002b05	11	253
c36213e4-c057-46f5-ada5-f1f921855bb4	12	255
c488a170-c622-11e3-bf01-24c6515278c0	11	299
c5ad7238-c622-11e3-bf01-24c6515278c0	14	538
c6bb32f0-c622-11e3-bf01-24c6515278c0	21*	25194
c7d798b8-c622-11e3-bf01-24c6515278c0	11	458
c906a13e-c622-11e3-bf01-24c6515278c0	9	309
ca5ded1c-c622-11e3-bf01-24c6515278c0	7	470
cb86fbb6-c622-11e3-bf01-24c6515278c0	12	323
cc792058-c622-11e3-bf01-24c6515278c0	6	278
cdcc04fc-c622-11e3-bf01-24c6515278c0	19	562
cf2d34c4-c622-11e3-bf01-24c6515278c0	47	1090
cf777ef1-765f-4828-b789-f5aa6722eb35	25	367
d02597f8-3ac7-4165-a65f-0e134e5d215b	17	412
d0469256-c622-11e3-bf01-24c6515278c0	13	683
d182b67c-c622-11e3-bf01-24c6515278c0	4	221
d252f328-4583-4e97-9a71-bb2885f06f73	11	267
d2b7bb0a-c622-11e3-bf01-24c6515278c0	15	371
d3ad5b5a-c622-11e3-bf01-24c6515278c0	12	208
d3b72600-a888-4ef6-ac5d-661c105405dd	19	437
d4c9e5c6-c622-11e3-bf01-24c6515278c0	23	473
d60f880a-c622-11e3-bf01-24c6515278c0	20	495
d6ccfd6f-2ea9-499d-a25d-4ba9d4a9258e	5	421
d7578910-c622-11e3-bf01-24c6515278c0	11	420
d9c5493e-f969-4c04-a646-9a3134011021	5	368
dbfa4e8a-c622-11e3-bf01-24c6515278c0	9	102
dcf45005-7e6d-4c26-9994-f973da7e814f	13	378
dd2e7b3c-c622-11e3-bf01-24c6515278c0	17	350
de4f520c-c622-11e3-bf01-24c6515278c0	8	179
e127e9e4-c622-11e3-bf01-24c6515278c0	9	441
e23c591e-c622-11e3-bf01-24c6515278c0	7	309
e30c64d5-e796-4cfc-8dc8-6e62bf97822f	26	504
e34bcc5e-c622-11e3-bf01-24c6515278c0	13	429
e64e9f76-c622-11e3-bf01-24c6515278c0	3	306
e75fbf08-c622-11e3-bf01-24c6515278c0	13	309
e88397a6-c622-11e3-bf01-24c6515278c0	0	62
e9445993-854d-44fc-a063-eacf70222fdf	22	290
e99ccc0c-c622-11e3-bf01-24c6515278c0	13	535
eb1792ee-6946-4e0d-bdd1-c924328dba5d	6	147
eb588266-c622-11e3-bf01-24c6515278c0	13	454
ec23a354-e339-4466-9a1b-8e886ef627e6	15	395
ec5e2990-c622-11e3-bf01-24c6515278c0	8	261
ed52e836-c622-11e3-bf01-24c6515278c0	3	34
ee7b8074-c622-11e3-bf01-24c6515278c0	8	223
f064f762-c622-11e3-bf01-24c6515278c0	11	359
f0768c67-f38c-40a8-8f27-81a927fb5dca	20	472
f181848a-c622-11e3-bf01-24c6515278c0	15	289
f1a4f60a-5228-47cd-883f-ff8d2dfe1633	11	348
f4025b40-a249-487f-8e93-7a140bcf57c1	23	483
f410b432-c622-11e3-bf01-24c6515278c0	14	529
f4f48342-c622-11e3-bf01-24c6515278c0	3	258
f61e794e-c622-11e3-bf01-24c6515278c0	8	344
f7e9eed5-7a0b-4b2d-bea3-fd8c42a3b90e	5	492
f8733b80-c622-11e3-bf01-24c6515278c0	7	316
f9718c44-c622-11e3-bf01-24c6515278c0	20	461
fabf1f6c-c622-11e3-bf01-24c6515278c0	13	511
fbd899a0-c622-11e3-bf01-24c6515278c0	31	690
fdf9a814-c622-11e3-bf01-24c6515278c0	10	172
ffad9288-c622-11e3-bf01-24c6515278c0	7	328

## Sheet: S10f
Tumor_Sample_Barcode	cCg_to_G_revcomp	indels in repeats
0176cf1d-0760-4769-a493-277f4bb7585e	98	1231
020fab36-c7de-4933-b2bf-dc7b019a1326	26	253
09bc8542-4ea1-4599-91b3-d606425b37e2	13	323
0b19bee7-5281-4915-9d98-c20eb3e84ecf	319	2606
0ce6f3ed-bdbc-4b70-9db4-2e48f4bf644d	1	5
14bf9bfb-14d6-4cac-a556-828f680e8a15	63	533
15e097e3-e468-466c-8e57-b59fba90bbf2	42	174
199bbb0f-996c-40c1-b06d-2066f04be778	93	1028
23d77176-dfed-4bee-ac96-9934377d8d81	315	2092
23d86395-9e20-4cf9-bf7e-f76544a1f772	29	259
2bde43e2-fd4e-413e-adc7-c50bca75d358	159	1218
309f5324-5608-4f62-b744-5ab268b70927	7	75
37d0cf1b-1743-4852-8073-372b16b5c17d	4	111
3b20d548-2a7d-4031-85a1-425ca7201d7a	357	3628
46693a2b-5105-4770-a9e1-031dfedeb694	71	781
49dec0c2-8e75-4f44-a253-82b2ea605890	46	612
52910a60-bb15-4ba5-9d09-50d8ee6a445b	6	196
53bb7112-3e38-45fe-a9c4-1b0871babf4a	182	1475
53d32d8b-5649-42b0-8c52-2c39af2a961b	74	607
5a7f3c88-ef02-4e97-8009-5622245b6a09	1	60
6726c157-f688-491d-8b56-35628645df89	30	316
68c2a355-862c-4657-b296-5776ed8447b0	2	128
9c7b3ac8-1352-49cd-8a8c-df6b19f6fd64	1	7
9ffcb7fa-424c-4f93-87a7-ce5e9053c613	163	1003
b7f11036-7ac4-41bc-a9a4-64162725fdfc	19	268
bce88385-4a1b-4a8c-920c-060f6a2675d4	75	915
bd3e88b3-b37c-4641-85fa-d8125ba324ca	540	3619
bf7462a2-394f-4838-bcb6-4d0126fa48b1	17	181
c437535b-2acc-4236-beae-94e2c1336830	30	316
cd0aeed5-93a1-4287-8a88-fe6b7b5e3983	8	176
d5443922-fea5-4ff0-bd6e-8ce04e1951d8	164	1415
d9cd7f95-07d3-4b87-be83-87340b08d249	3	22
dd09c7aa-744a-413d-839f-e75e1825f9f9	1	54
de614a3e-1c0d-49c7-a2f1-28bc58e6e5c7	113	739
fa2c3620-7e82-4b12-b135-87986f0f2890	5	193
fa6a60f5-8949-4e01-9435-d3117601627f	4	147
fa8844f8-c4b6-487a-8187-e30c12a7a453	45	556

## Sheet: S10g
Tumor_Sample_Barcode	cCg_to_G_revcomp	indels in repeats
0bbc7ede-5022-4084-925c-d65baaf7abc2	129	1174
0e6654c9-cd5e-4f94-a6d4-54f2bb16de1f	133	873
1c3df485-8e75-4378-87f6-c6463a520624	132	1015
2045c788-9ea8-4ea5-a5e3-65fc16a62adb	285	1908
24badf07-8615-48a3-8d6e-45c3d783f18d	34	457
25224aa0-cfdd-48ec-92e5-8f3992a3e574	205	1865
2fe2433b-9a55-431f-a869-2b5a63e8e8fc	125	1331
34881c6b-f59f-42c0-9f29-9c5c47262ae6	75	804
369c06f2-8904-49cb-99d1-dd297ed0cd0c	38	469
387c6519-6529-4074-a5ab-00f8052a5732	198	1532
43aa4123-0fe2-4071-8a81-cbdd0410b917	44	738
448af8b4-e071-48b0-a65b-b4ad17afdc0c	104	1140
45e16b70-c3ec-493e-86d1-505ffdf5056c	181	1271
48f68f73-3ac0-44ac-ba12-b8889fcb7f38	51	627
4c2ad4a0-5d57-4e27-9f35-058b2f205f50	185	2153
4c3840df-9824-40db-879e-6d24adc8c155	59	694
504d4cb0-d2dd-420d-82e6-9ec14434a0fc	144	815
649f2c20-5b50-40a8-a6fd-9a51f3d5b9df	124	1291
6962bc97-fbb8-4220-a600-e3c251e245cb	92	1146
706868b5-4920-433a-bea3-92e9bf83059b	102	1103
71a2b4a2-88dd-4911-a67e-70b3309c4a12	155	1340
7731ef7f-25bd-42f5-9a20-be249306a711	32	499
79eb7bba-f0d8-462c-add7-20a2fb7843e1	85	814
7ac0b303-d685-4fa5-bfec-34d2ba1dbc8e	174	1642
7dc5f8ba-0080-43d3-8426-bd527a970761	196	1156
84e601b7-dfa5-4cd5-9fef-07f03967a0d4	164	1414
89c48e53-c8a9-4518-b3b8-509cdcaff52b	71	1257
8cf9b32d-3d6f-4898-8c7a-89511b754021	4	123
935b113e-f5ed-4a07-8e1d-1603daba7f40	108	1002
9623d295-c23d-4f2f-827c-69f767a26f1f	184	1390
96dc785c-8417-4813-8d15-c32b22d78b74	139	1246
a762dd44-a8ac-4269-8163-bbf6d0f8d4b3	112	1258
a96eddfc-3afb-4bf8-a440-c91778113fbd	182	1537
abc94013-71f5-4ac6-88a4-01b4ef9f9d2f	111	1151
ad41f1f3-e38e-4418-9c16-52bca5719f39	63	914
b7a7d93b-38a7-4fc3-a433-3bb0a8cb7c42	78	586
b88f014e-bc0f-4775-8228-39e0b471c3b0	225	2128
c48d7f4a-e98a-4077-a749-eb9f56f05b84	144	1465
d18c6e64-9598-488a-8ab3-3652072f9277	177	1461
d2ab2555-7288-47a4-a80c-bf62d65b67b8	76	787
d54ca81c-1bcc-41ea-b17a-9f7249ebe9c1	53	439
e7ebc6fb-0926-4c8a-a67b-0c6b9c1ffaba	53	507
e9cb8877-8e83-46c0-93f0-ea20530c9400	92	1052
ee6cc68e-8d2a-41ee-82c6-0fecdf7e6259	70	968
efe4d5dd-fffb-41df-ab86-be06cc16646f	85	1004
fab3d6f4-de1c-4d6c-bdea-ac39a7884657	46	644
fb0c6353-a90c-45e2-9355-7cd16cf756ff	331	3280

## Sheet: S10h
Tumor_Sample_Barcode	cCg_to_G_revcomp	indels in repeats
0009b464-b376-4fbc-8a56-da538269a02f	28	405
01df36af-3617-40fc-9892-f54ce433cf71	28	190
052665d1-ab75-4f40-be5a-b88154c8beed	51	317
09508a0d-ebe0-4fa1-b7b2-1710814181cd	29	280
0ae2193f-0d68-485a-b8c2-7568cbcce33e	3	103
0d0793c1-df1b-4db1-ba36-adcb960cc0f5	24	540
123c9d1c-72ba-4d82-8e57-d5caa52a40ba	17	224
127b0f7d-d24e-48b7-ac25-d3f14a43952d	12	237
12874085-a596-41ae-b4cd-817cb1ebb278	12	410
1292e13b-d7c6-447b-a227-9a8113215580	55	801
129de5b2-d9b0-4762-9ef8-72d98231fb50	14	214
14ed7388-41ed-43d4-afb2-04cd6410d5d2	19	213
1659bae5-3140-4d05-891c-81b48277b2fc	13	144
16df7888-2480-4394-8856-d57a6ef371d2	17	159
17ed8831-a261-42d9-8ff3-cf75a6cb2a24	20	98
1be8fa2c-8fea-4e8c-90db-c04d9fcdbf49	21	80
1dc9e7fd-fc62-4b32-9619-4e02a266a385	51	704
25f73b03-4ba8-47ba-ad80-6ccb82105c98	28	335
2a8d63eb-0174-4213-9214-413f391f512c	77	338
2b40a733-7a63-4bb8-a953-95a4ee28f962	12	276
2b4feb84-89e4-4c38-8561-5ffab02c8132	12	272
2c9dc04b-e9ec-4cf1-ab2c-a18edb30dd37	15	291
2f2eaecc-6509-423f-b63a-8c3bea1ba4a4	31	251
33ea81f2-db2c-4567-bd7b-4cb9aadfef88	18	553
35ceba07-0759-4fbe-b076-af821a528cf0	29	591
3a5eaed6-fcfd-437a-b61c-fd3725c64717	40	355
3a6bce45-0431-49d8-82df-b1d9a738e5a6	16	204
3c2b1509-1eb9-4b79-9569-57810f291499	17	331
42465bbd-289b-4e96-98fe-76809c5e1520	13	267
42af8f74-fd4b-486d-bc11-db53cc471d62	62	668
44eebc04-c027-45ae-beca-c4012b494f29	32	217
4679f37a-4f09-449b-a1d8-1f02847996da	8	387
46f19b5c-3eba-4b23-a1ab-9748090ca4e5	31	635
4e913899-eeb8-4630-ba9d-41a81ced8069	14	167
504cdfc5-6721-43ef-b31e-fdf52f0cd9cd	18	208
51b25b37-f75c-4380-a0f6-5273e0b7ee33	28	284
53bcbb68-addd-47fc-9910-cd1d3f38197d	23	171
5533240d-8fed-440d-b781-6092785a77ce	6	119
58faf969-bf37-4180-8807-2f44f2cc8eda	21	421
5b560f4c-d2a3-43fa-b394-abef78bdefc1	16	211
5cc7c966-499e-49e3-b509-4eeb00ee03d4	16	421
5d922e48-aa70-454d-9417-c9af686feebc	4	124
669f0e01-28f6-4ed8-bdb5-73f84ea28f78	24	293
6797443c-eb4a-4654-b957-c0056e5a4206	4	210
6821446e-8e76-46fe-b0b9-47feb46d2585	24	248
6c31d730-1734-44ac-92b3-760981528723	17	265
6ce42746-88aa-485f-a1c4-1759aad95914	11	170
6f981023-4269-4e8e-a4ab-2c92bb27273c	21	341
6fffe0cf-bb38-4e77-88ab-a256bd7fbbce	22	502
745b8756-0eab-423f-8cde-e0ff1aaa6596	18	174
7a921087-8e62-4a93-a757-fd8cdbe1eb8f	43	815
7fdd07a4-4a27-40c3-af92-a0074e6391f5	5	142
8093649a-74d6-4832-9154-8cc0182fa381	23	334
80f02aec-c07a-4bcb-b547-e60f8c33a7b1	15	302
84ca6ab0-9edc-4636-9d27-55cdba334d7d	10	270
8658f4f5-9a50-4195-8ea3-227951977647	30	205
86f23897-dba0-4e89-8381-d174eaa6fcc1	45	288
8888e808-594b-4c76-b2e4-62aa56736f7c	26	524
89dad92e-5b3f-479a-a6da-a94ee7df7f8a	5	142
8a69f3ca-4e17-4daa-8722-a36316e345ba	14	255
8b28f6d2-4b7d-493b-826e-b119a4fb0cb4	52	454
9020b6a5-8325-4b0d-84d9-04371c857910	18	344
941fcb56-e059-403d-aab1-0692a3ecc45e	21	181
95fc38ac-2b36-4c46-abbf-8d2d52ff9626	13	156
9a5bb831-8cb8-4de0-b94b-088cb38def1a	51	723
9aecfc8f-62ea-4acf-aa00-d1f0fe6c6556	4	67
9e6806c4-d331-4025-abee-2f576e3bf182	58	1054
a0bbb3b1-e774-4c75-9301-ba43fb803f20	20	434
a1fc7064-abf5-477d-983e-576a784e1d40	17	255
a3135834-3af0-4e98-bc6f-ad8ddf33db80	41	783
a330a96e-9897-4605-b5f1-5b5ef45cd365	30	212
acd510de-b732-4a1a-8b72-6d22e763540b	19	332
ae82fead-2671-4335-a342-67bb69935ad9	40	197
b243adb4-b3e7-4e0e-bc0d-625aa8dbb1be	10	153
b75b2663-dcc6-411c-bfcc-574aa33cf388	18	324
b97941dd-9844-4db2-9e25-42c725f47d70	3	109
bbb2cf2f-8f32-43d4-846c-d1020e6329ec	41	241
bbe59385-5f83-43f6-a485-517c860bef6f	61*	10222*
bc9b66f5-fcb8-4545-ab2d-438bb810edc0	12	397
bff518fb-6da7-4dfc-ae4c-bd3f641028e2	36	698
c2ec7f57-8510-4bbf-a2e9-dbd9ce8dcad1	20	514
c691d6b3-8e70-4951-8551-2ee4e4d0d10b	20	184
c767254e-b289-4904-a80f-050cf01ff8ba	60	801
c9959f68-c385-4c1f-9188-8203844d288e	34	553
cd9efdef-a7fb-49e5-9515-63606ae8bbfc	28	232
cf6c7066-6611-43ec-aef1-295a976cce5b	32	625
d2e4dc23-992d-4e44-add4-2972718083cb	26	229
d392ded3-afc8-4c79-b278-40245f18f2f8	6	93
d4bf6034-aeae-48a6-907b-10e2cc904015	29	475
d67cad13-e849-48b0-926c-10b6046ba0b9	39	380
d8c2b4b2-e12b-43d2-bafc-87b29f027797	53	1075
d9e66fc5-9018-4568-b388-c5eb756f7823	10	313
da43386c-47f8-4e03-b6ca-8b94e13792e7	37	623
dbbd54db-4470-4df6-b5be-3e175c7133b0	7	487
dce54d09-9827-4fe2-abe1-c5b7d528ba7f	21	289
e45f3391-2e74-4767-817a-280cebac7c57	15	214
e4aaca83-3ae9-47f6-a975-c144767ad705	46	345
e6f7344b-951f-4f3f-b140-7bf53164c462	20	216
e84debc4-b47d-48ed-a0d0-2859f0ebf987	17	270
e9d98643-01ee-40c3-a617-e004559625cd	4	134
efbec43c-0c16-4006-abe8-c3ec2ec42c05	13	347
efec3225-de07-4559-9a90-95223495cc61	16	352
f1504811-8363-41e6-b43c-62452b1262d3	35	225
f26b1f44-12de-43ba-85bb-bc61741a5a88	22	365
f6189828-eeaa-4d21-b163-53bf3d47a640	30	358
f6c811ff-f22e-490b-9b23-b527d20e6e6d	11	226
f858d813-f3c5-4ad9-8c20-9f231d6624d8	32	515
f988e698-9b34-45ce-ba4c-74e06e9cae4a	9	293
fea5827b-251d-474b-8713-fc76db995fe7	13	391
ff3fe4a3-7d19-4d4d-81b6-aaa41ba5bf39	31	334

## Sheet: S10i
Tumor_Sample_Barcode	cCg_to_G_revcomp	indels in repeats
005e85a3-3571-462d-8dc9-2babfc7ace21	1	39
008aef39-0c97-48ce-9dfd-f12d67116c59	5	183
008bad10-d41b-4bbb-86fa-9976ecea46b1	6	86
0192d529-7340-45d8-a5f0-249cbb11ca19	5	191
07f16397-71bb-4594-ad4d-caa7d2baeabd	5	159
089be98d-c3c9-4fb4-aef2-7a8578a91d51	13	127
08e1d976-6c39-428e-a4c2-f655b675683e	5	149
0a6be23a-d5a0-4e95-ada2-a61b2b5d9485	12	194
0bfd1043-70fb-d2dc-e050-11ac0c4860cb	6	331
0bfd1043-8170-e3e4-e050-11ac0c4860c5	14	735
0bfd1043-8177-e3e4-e050-11ac0c4860c5	15	356
0bfd1043-8181-e3e4-e050-11ac0c4860c5	29	750
0bfd1043-8183-e3e4-e050-11ac0c4860c5	64	1561
0bfd1043-8187-e3e4-e050-11ac0c4860c5	10	550
0bfd1068-3fc5-a95b-e050-11ac0c4860c3	5	446
0bfd1068-3fcf-a95b-e050-11ac0c4860c3	7	878
0bfd1068-3fd3-a95b-e050-11ac0c4860c3	16	598
0bfd1068-3fd8-a95b-e050-11ac0c4860c3	5	430
0c9a5dbc-f7f3-43e7-83d1-77b9fb4b8b54	6	122
0cb4356c-b5d6-4541-b048-ff6d4b3a5d26	10	279
0ed2e2e1-2fe3-43eb-8cad-34f3f21a7169	4	90
108b67d4-5d66-46da-8675-6acae643b76f	1	103
120f01d1-8884-4aca-a1cb-36b207b2aa3a	11	275
122bf0a9-8052-49da-a9d7-0e5de9ab7032	5	113
126ee433-d345-4cac-882a-c91831a24690	9	113
131332b2-ff51-4bd7-a626-aff2ecea6135	2	56
145f2b89-8878-4390-b0f6-f09b02fb138a	1	123
186cacaf-4f20-4ad2-a07a-a7dc942a70b0	4	159
1a319682-f55e-4e0b-8476-48a0bea6c265	7	188
1bbfe6f2-ad19-4d29-895b-973f5a91c707	6	204
1be81ade-7ad6-4e7e-90d0-f986b3fb0a25	1	32
1d91f9c7-67ba-4606-9f0a-01ec6fc08262	7	143
1dd96495-5f83-4d36-96cf-b77cd0cbbfda	1	19
1eb37b28-fac2-477a-88b3-e04291a07926	10	225
1f04210a-0c2e-4bb8-ac8e-86198e5f1d34	4	55
1f5e70c1-c5de-49e7-941a-46e11a4f4416	9	372
25c002f7-e972-421a-b32d-7dd675d81931	2	10
289790a5-77bd-49a9-a1ec-478a8ecacd7f	9	157
2c9c50ff-01d9-4703-931b-04119178706f	11	175
2ea2294d-fab9-43ae-a222-370487495b06	4	284
304c3e10-583c-421d-ab01-15c937d5014a	10	189
306ef5bc-97d0-4312-ae0e-343c4e31d869	8	274
32d8c373-b5c8-420b-9808-8812b5501649	14	227
35553150-e4ef-4539-b220-259f2d634bd7	4	148
36962459-e81f-4b8c-a08d-df60ef3283a3	4	154
39aee9fc-fa27-4b71-b9e8-43ff34bd3930	9	184
39e32615-0160-4f13-b330-50748f5d87ed	4	51
3c92c0e9-68e0-4354-8ed1-b6506878145d	1	56
3e7a30e6-2202-40bd-bfc1-0383604050da	2	53
3e86e68b-d083-4450-b056-4cd0f8d4a084	4	52
41027c0b-85af-4c78-bba0-0da63cd75fa9	14	179
41c565a9-d44a-447f-85c0-98f23bfee1b3	3	121
42a548f0-d86a-4273-8bda-be0fe6a53b20	9	242
43b675e0-22e0-42d6-a060-afc93e22ac95	4	175
44083f54-0953-48e3-a704-11ad0988ad2e	7	283
4508ce0a-5a2e-4502-98e9-2fd76c4eebef	3	40
45d0ccb2-641f-4348-b3a8-61f4113cd85b	7	116
475bca00-9089-4f50-8638-4e5e8aca6dcd	1	80
48c33a30-557b-4ecf-8066-5b4b068b5e3a	3	124
4b44b313-6f74-4233-bec4-7e41c91c77f1	8	118
4c5228b5-bf31-4abd-a47c-d088e16dba13	4	134
4eac784b-084a-4106-9a76-2d9fbec57033	10	168
51adf6cf-f422-4d7e-aa46-cc9bf0ef8693	10	254
54319e3d-c28f-4ba1-9c87-299d303e4de3	1	48
551d5082-ab6a-4674-af0d-ce408f589949	5	226
581be6cf-9778-49c3-9c77-1316eaa78929	1	18
597e4011-ea99-4356-b1d9-8cfe35db7c3b	2	48
59938f45-3e57-43d6-af3b-bb4968249e5a	4	183
59c18694-8a43-41dd-a6f6-52a20bc8dd54	4	155
5c8da06c-7964-4ad1-ac9e-d1b5507105d2	7	236
5d6ad982-bb01-4233-b8fa-d129460eec79	8	203
61973578-4c0d-4a3f-b9c4-f96ceab24629	5	166
61a48c69-4f7d-4dc6-aff7-88a6c33137df	8	150
61d941f1-87df-43af-8a29-b6809c809275	6	89
6218f366-d5d2-4289-a95e-eeedfae7523a	15	221
62ea1264-47b6-4a6b-9fa6-779837f8e905	0	31
6763f295-f2bf-4975-bea5-c1a490d9a1fa	0	34
6947cd78-0a51-4949-8383-343f9122d953	1	52
69dbe6ef-f5de-4c1f-b2f2-963dcb6ccd3e	2	80
6d0851ba-271a-408f-bcc3-c104b452c9e5	4	72
6d325c96-8f5c-4064-9806-4364016da8a4	3	13
6d936ef9-b5df-44d3-831f-528bf8ddc131	9	113
6f25ca85-4b4a-420f-b0cc-5a4f65a97da3	6	139
6fe135ef-54b4-4941-9bb9-872dc4d18d9f	5	62
7181dd10-1371-4cb6-9219-a9542c62b854	7	123
7303f9fe-88bb-48ba-b9b4-ebf9e4770c1c	1	35
734a8251-9ecc-47f5-835f-846b67693ca6	7	149
73f7718b-f9b1-4a63-a561-0c9cc2abeb9f	0	37
769e2ac9-a121-4b2a-a0fd-5f755b579811	8	102
783579bd-e29d-457c-8236-1a80b557600c	8	220
79914ce9-04d8-4b0d-9f16-2e528044966e	9	212
7a95af21-ca7c-4596-9c83-66d11ca0c417	5	107
7ae9b843-488f-459c-8c0d-c81dcae57f99	9	350
7d6fb1a7-7742-4b8c-9903-abff706240b5	3	173
7dd2dc62-0eb4-4d45-86f1-e9e9377181ca	6	264
7e4d570e-f26b-41fb-84c5-2a6f7d668bb5	5	229
7fe96e71-436d-49d4-9e47-e104e1203568	3	125
8044a282-bc2c-47c6-8a85-53c3b5eeb08f	1	71
836ec5a5-e385-4236-83e7-2641ee35db7f	6	294
84ae4dd8-f661-46aa-9892-69742e2f3542	9	146
86874a67-aa86-45f1-be32-3b2722ebedec	4	167
8689b53c-8883-479c-85f6-d13b86272b5d	8	263
87e1ffee-a8cd-4d75-937e-ed415cf43546	5	105
887616c5-06a7-4e83-948c-3546202349fb	5	183
8930735a-4eb4-4489-8513-d4b600c316ab	1	30
8a9359de-b0ad-4a2d-a543-e3b982697db9	0	41
8bbe4006-be0a-4cd5-91f6-529100d4f06e	8	122
8c0a7dfa-6ec3-4262-b718-c3605722df37	18	170
8c850df7-d48e-4386-b3a5-cac5da865ea5	1	114
8e7fe8bb-6b3d-428f-a232-97e6042a0f39	2	144
90fd404b-f734-41ed-a601-0f30e43625fc	7	138
9689cb33-8ac9-4ee5-800d-3900769988af	1	7
96b67289-9c42-402b-8e30-9efb4d512bef	3	89
982b58c4-02b3-4e7d-8af0-4b133d0c7e50	7	212
98f54445-b151-4aeb-b8cf-91d743ba066e	3	150
9e272bea-9193-4c10-a802-f7e18b2937a3	4	242
9ed8f0b9-d615-44c4-9ec9-e07ecd744922	6	248
9f5e6063-d19e-4f56-b3f9-5c2260d3bfc9	0	8
a08ec059-7592-4698-bb45-25a9c3680c23	7	275
a1af7c42-47af-435c-bb51-b932a3cd7b91	3	288
a319188c-6b80-4228-8f2b-8f423c0fcf97	1	6
a6045753-60bb-4e65-bc89-1ef0b47aab35	3	183
a6d8467e-88e3-4ea5-8583-61c5ab9747ae	3	136
a971ac23-0664-405d-9f5c-9ca892af003e	2	13
a9ec7d9e-b179-4782-a589-43c7d1642be9	1	65
ab318624-db9d-41d8-b7b8-34712434f28f	4	53
ab8a55ed-ff47-4cad-ad91-52b9dc25aca7	6	160
acb9750e-7e17-4cef-bee1-5d710f9bf3a7	7	194
ad007b59-46f6-48b9-958a-2b9d28cca3b7	17	183
b0c61486-b061-4b6b-ac02-130a3ea0b080	0	3
b1f2442f-a973-47b4-9891-f028f0d44adc	4	97
b2ec0fd0-fbcf-4abc-ad80-4ae444e30b55	1	152
b33b7c8f-0b0d-4009-88a7-48e9d9cae6cb	7	176
b3f1d232-4392-4258-9256-d38ff4b59f94	11	241
b41c63e8-bb85-4f83-9bc6-e611fd9ef075	9	230
b4aea804-fc6e-4d58-906f-f3a932ca9dc5	3	52
b68c5ec2-0875-4d77-b4b7-738d2b2f313c	0	2
bb02202f-d140-4bec-95ce-5c2b117a2167	2	205
bc9f105f-6d99-44ac-9871-67defd5e85cd	4	174
bd3028c7-1fde-401d-a6b2-5f8e61eb4aa1	1	62
beafb7c6-ef39-478e-aa47-0f1ad39f95a3	5	224
c08f65a0-bf4c-462e-9d07-ad56b3adcac8	9	196
c14b2c74-447b-4526-a6e9-415d2728c7ca	5	166
c6a28615-1b92-4085-956e-eeedb2573c03	1	293
caf2e99d-8f1f-4043-b567-c3fe28dc33ac	9	722
cd0c3b1f-c73a-4991-8724-4e74381900cb	8	915
cd29af7e-d670-4d8e-83e2-da6e52abda71	3	68
d0f4dd92-a63b-4766-8889-5327fca1bd91	7	186
d1875ee6-6677-4117-a7a8-930ab5cde775	6	142
d1cebf4a-4127-47ee-85cb-465fca2ac445	4	64
d277e679-9fdd-44cd-9f2c-f9927e44d721	2	127
d32f41fb-0744-4a62-81f6-0260c4920049	1	64
d709d214-02ee-46c1-a73a-e7074cb2623e	2	163
d74be531-b0fd-42c3-954e-4a4f7eef922a	0	40
dbfdb5c6-f52e-48f3-87e7-fb922df9e7a9	4	127
dc85552c-2488-48d9-9da1-67a380945b85	6	234
dcc938da-3e45-4c2f-ae0f-47817be04518	8	94
dcf98acc-736b-4af6-bdca-a320a413165a	3	80
dd5ed858-0623-4387-b1bf-109175c32ef4	3	53
ddc422e4-87e2-4fc0-b56b-ddc2d6a92f58	7	169
de4faf55-1bcf-427f-b019-829bb4b64ff1	8	43
e1b169c3-44e0-43e5-9ee3-2df7a678a5ea	7	198
e1fc4226-40ce-43b7-b92e-aa7cecd0cf4d	7	134
e41bc2ec-3e0b-4c37-806b-3f6f25c8c4db	11	388
e6772001-dffc-4fb4-86e9-6c395edd176d	2	52
ec16d1f5-f8a9-4c19-8cce-92f6ea9eb3f7	8	204
ed7be9ae-e603-4731-8d91-a8285abaee33	4	169
edeea137-080d-42d3-a0ce-5cfe0d4a68e7	2	44
f0f2030e-17fd-4dd9-9104-899e59d72ed8	2	9
f1534b2a-5350-442c-bb9d-8c7142668d31	2	128
f5378545-17d4-4a64-a57e-f6c91ef4cb3a	7	174
f54442d1-80fa-4678-ac94-c3ad03bc37fb	4	189
f601cf2f-081f-484d-ab0e-21a8ec8d3770	7	427
f640d377-98e9-41d3-8761-61eb33072c65	6	169
f7cc504a-37c9-45f5-b50d-599c54dca157	8	161
f8a165b0-51df-413c-b7c6-c7fc80547db4	9	126
f921b592-fa4d-49f7-b773-81a0e903aaed	2	86
f9c0a08b-d1e5-4c18-e040-11ac0c4864df	11	161
f9c0a0d9-5af6-4476-e040-11ac0d4830d3	8	188
f9c0a12c-2651-d9ea-e040-11ac0d483201	3	188
f9c1df10-25b8-c8ae-e040-11ac0d486375	6	143
f9c23ce8-7f1c-9417-e040-11ac0d482562	7	188
f9c23d09-74e4-07f9-e040-11ac0d482577	2	62
f9c26646-d2b0-cf30-e040-11ac0d483918	4	163
f9c39eb7-39a9-6626-e040-11ac0d4870c2	2	175
f9c3bc8e-dbc4-1ed0-e040-11ac0d4803a9	5	252
f9c3e4e3-1b95-b71a-e040-11ac0d4819e7	10	163
f9c3eaad-a0d9-8bf8-e040-11ac0d481d8e	8	226
f9c4e06c-e8a6-613b-e040-11ac0d4828ba	2	165
f9c51617-3fcb-91c5-e040-11ac0d484abf	4	91
f9c650e7-9053-78eb-e040-11ac0d4874bb	7	216
f9c65e3d-f3f7-dd5f-e040-11ac0d487b1f	4	136
fc9d5fc6-719b-0525-e040-11ac0d485f83	4	103
fc9d5fc6-7f7d-1313-e040-11ac0d485f85	22	247
fc9d93b6-92e8-acb7-e040-11ac0d487dee	5	162
fe083d2d-d088-4ac1-825b-8c5bbfe974ac	0	17
ff870342-f0d6-4450-8f9c-344c046a0baf	4	140

[truncated: 1 more sheets: S10j]
