# Supplementary material for: Methylglyoxal mutagenizes single-stranded DNA via Rev1-associated slippage and mispairing
Source: Nucleic Acids Res. 2025 Jul 24;53(14):gkaf705. doi: 10.1093/nar/gkaf705 (PMC12288878; doi:10.1093/nar/gkaf705)
Supplement: gkaf705_Supplemental_Files [file gkaf705_supplemental_files.zip › Table_S3.xlsx]

## Sheet: README
Table S3: Total isolates analyzed via whole genome sequencing for the present study.

## Sheet: S3
Sequencing Sample ID	Genotype	Original Colony Number	treatment	Color	YPG	canavanine low adenine	uracil	tryptophan	adenine	leucine	lysine
SV_444	glo1∆	1	Methylglyoxal	red	+	+	+	+	-	-	-
SV_445	glo1∆	2	Methylglyoxal	red	+	+	+	+	-	-	-
SV_446	glo1∆	4	Methylglyoxal	red	+	+	+	+	-	-	-
SV_447	glo1∆	5	Methylglyoxal	red	+	+	+	+	-	-	-
SV_448	glo1∆	6	Methylglyoxal	red	+	+	+	+	-	-	-
SV_449	glo1∆	7	Methylglyoxal	red	+	+	+	+	-	-	-
SV_450	glo1∆	9	Methylglyoxal	red	+	+	+	+	-	-	-
SV_451	glo1∆	10	Methylglyoxal	red	+	+	+	+	-	-	-
SV_452	glo1∆	11	Methylglyoxal	red	+	+	+	+	-	-	-
SV_453	glo1∆	12	Methylglyoxal	red	+	+	+	+	-	-	-
SV_454	glo1∆	13	Methylglyoxal	red	+	+	+	+	-	-	-
SV_455	glo1∆	14	Methylglyoxal	red	+	+	+	+	-	-	-
SV_456	glo1∆	15	Methylglyoxal	red	+	+	+	+	-	-	-
SV_457	glo1∆	16	Methylglyoxal	red	+	+	+	+	-	-	-
SV_458	glo1∆	17	Methylglyoxal	red	+	+	+	+	-	-	-
SV_459	glo1∆	19	Methylglyoxal	red	+	+	+	+	-	-	-
SV_460	glo1∆	20	Methylglyoxal	red	+	+	+	+	-	-	-
SV_461	glo1∆	21	Methylglyoxal	red	+	+	+	+	-	-	-
SV_462	glo1∆	24	Methylglyoxal	red	+	+	+	+	-	-	-
SV_463	glo1∆	25	Methylglyoxal	red	+	+	+	+	-	-	-
SV_464	glo1∆	26	Methylglyoxal	red	+	+	+	+	-	-	-
SV_465	glo1∆	27	Methylglyoxal	red	+	+	+	+	-	-	-
SV_466	glo1∆	28	Methylglyoxal	red	+	+	+	+	-	-	-
SV_467	glo1∆	29	Methylglyoxal	red	+	+	+	+	-	-	-
SV_468	glo1∆	30	Methylglyoxal	red	+	+	+	+	-	-	-
SV_469	glo1∆	31	Methylglyoxal	red	+	+	+	+	-	-	-
SV_470	glo1∆	32	Methylglyoxal	red	+	+	+	+	-	-	-
SV_471	glo1∆	33	Methylglyoxal	red	+	+	+	+	-	-	-
SV_472	glo1∆	34	Methylglyoxal	red	+	+	+	+	-	-	-
SV_473	glo1∆	35	Methylglyoxal	red	+	+	+	+	-	-	-
SV_474	glo1∆	36	Methylglyoxal	red	+	+	+	+	-	-	-
SV_475	glo1∆	37	Methylglyoxal	red	+	+	+	+	-	-	-
SV_476	glo1∆	38	Methylglyoxal	red	+	+	+	+	-	-	-
SV_477	glo1∆	39	Methylglyoxal	red	+	+	+	+	-	-	-
SV_478	glo1∆	40	Methylglyoxal	red	+	+	+	+	-	-	-
SV_479	glo1∆	41	Methylglyoxal	red	+	+	+	+	-	-	-
SV_480	glo1∆	42	Methylglyoxal	red	+	+	+	+	-	-	-
SV_481	glo1∆	43	Methylglyoxal	red	+	+	+	+	-	-	-
SV_482	glo1∆	44	Methylglyoxal	red	+	+	+	+	-	-	-
SV_483	glo1∆	45	Methylglyoxal	red	+	+	+	+	-	-	-
SV_484	glo1∆	46	Methylglyoxal	red	+	+	+	+	-	-	-
SV_485	glo1∆	47	Methylglyoxal	red	+	+	+	+	-	-	-
SV_486	glo1∆	48	Methylglyoxal	red	+	+	+	+	-	-	-
SV_487	glo1∆	49	Methylglyoxal	red	+	+	+	+	-	-	-
SV_488	glo1∆	51	Methylglyoxal	red	+	+	+	+	-	-	-
SV_489	glo1∆	53	Methylglyoxal	red	+	+	+	+	-	-	-
SV_490	glo1∆	54	Methylglyoxal	red	+	+	+	+	-	-	-
SV_491	glo1∆	55	Methylglyoxal	red	+	+	+	+	-	-	-
SV_492	glo1∆	56	Methylglyoxal	red	+	+	+	+	-	-	-
SV_493	glo1∆	57	Methylglyoxal	red	+	+	+	+	-	-	-
SV_494	glo1∆	59	Methylglyoxal	red	+	+	+	+	-	-	-
SV_495	glo1∆	60	Methylglyoxal	red	+	+	+	+	-	-	-
SV_496	glo1∆	62	Methylglyoxal	red	+	+	+	+	-	-	-
SV_497	glo1∆	63	Methylglyoxal	red	+	+	+	+	-	-	-
SV_498	glo1∆	64	Methylglyoxal	red	+	+	+	+	-	-	-
SV_499	glo1∆	65	Methylglyoxal	red	+	+	+	+	-	-	-
SV_500	glo1∆	66	Methylglyoxal	red	+	+	+	+	-	-	-
SV_501	glo1∆	67	Methylglyoxal	red	+	+	+	+	-	-	-
SV_502	glo1∆	68	Methylglyoxal	red	+	+	+	+	-	-	-
SV_503	glo1∆	69	Methylglyoxal	red	+	+	+	+	-	-	-
SV_504	glo1∆	70	Methylglyoxal	red	+	+	+	+	-	-	-
SV_505	glo1∆	72	Methylglyoxal	red	+	+	+	+	-	-	-
SV_506	glo1∆	73	Methylglyoxal	red	+	+	+	+	-	-	-
SV_507	glo1∆	74	Methylglyoxal	red	+	+	+	+	-	-	-
SV_508	glo1∆	75	Methylglyoxal	red	+	+	+	+	-	-	-
SV_509	glo1∆	76	Methylglyoxal	red	+	+	+	+	-	-	-
SV_510	glo1∆	77	Methylglyoxal	red	+	+	+	+	-	-	-
SV_511	glo1∆	80	Methylglyoxal	red	+	+	+	+	-	-	-
SV_512	glo1∆	81	Methylglyoxal	red	+	+	+	+	-	-	-
SV_513	glo1∆	82	Methylglyoxal	red	+	+	+	+	-	-	-
SV_514	glo1∆	83	Methylglyoxal	red	+	+	+	+	-	-	-
SV_515	glo1∆	84	Methylglyoxal	red	+	+	+	+	-	-	-
SV_516	glo1∆	85	Methylglyoxal	red	+	+	+	+	-	-	-
SV_517	glo1∆	86	Methylglyoxal	red	+	+	+	+	-	-	-
SV_518	glo1∆	87	Methylglyoxal	red	+	+	+	+	-	-	-
SV_519	glo1∆	88	Methylglyoxal	red	+	+	+	+	-	-	-
SV_520	glo1∆	89	Methylglyoxal	red	+	+	+	+	-	-	-
SV_521	glo1∆	90	Methylglyoxal	red	+	+	+	+	-	-	-
SV_522	glo1∆	91	Methylglyoxal	red	+	+	+	+	-	-	-
SV_523	glo1∆	92	Methylglyoxal	red	+	+	+	+	-	-	-
SV_524	glo1∆	93	Methylglyoxal	red	+	+	+	+	-	-	-
SV_525	glo1∆	94	Methylglyoxal	red	+	+	+	+	-	-	-
SV_526	glo1∆	95	Methylglyoxal	red	+	+	+	+	-	-	-
SV_527	glo1∆	96	Methylglyoxal	red	+	+	+	+	-	-	-
SV_528	glo1∆	97	Methylglyoxal	red	+	+	+	+	-	-	-
SV_529	glo1∆	98	Methylglyoxal	red	+	+	+	+	-	-	-
SV_530	glo1∆	99	Methylglyoxal	red	+	+	+	+	-	-	-
SV_531	glo1∆	100	Methylglyoxal	red	+	+	+	+	-	-	-
SV_532	glo1∆	101	Methylglyoxal	red	+	+	+	+	-	-	-
SV_533	glo1∆	102	Methylglyoxal	red	+	+	+	+	-	-	-
SV_534	glo1∆	104	Methylglyoxal	red	+	+	+	+	-	-	-
SV_535	glo1∆	105	Methylglyoxal	red	+	+	+	+	-	-	-
SV_536	glo1∆	107	Methylglyoxal	red	+	+	+	+	-	-	-
SV_537	glo1∆	108	Methylglyoxal	red	+	+	+	+	-	-	-
SV_538	glo1∆	109	Methylglyoxal	red	+	+	+	+	-	-	-
SV_539	glo1∆	110	Methylglyoxal	red	+	+	+	+	-	-	-
SV_540	glo1∆	111	Methylglyoxal	red	+	+	+	+	-	-	-
SV_541	glo1∆	112	Methylglyoxal	red	+	+	+	+	-	-	-
SV_542	glo1∆	114	Methylglyoxal	red	+	+	+	+	-	-	-
SV_543	glo1∆	115	Methylglyoxal	red	+	+	+	+	-	-	-
SV_544	glo1∆	116	Methylglyoxal	red	+	+	+	+	-	-	-
SV_545	glo1∆	117	Methylglyoxal	red	+	+	+	+	-	-	-
SV_546	glo1∆	118	Methylglyoxal	red	+	+	+	+	-	-	-
SV_547	glo1∆	119	Methylglyoxal	red	+	+	+	+	-	-	-
SV_548	glo1∆	120	Methylglyoxal	red	+	+	+	+	-	-	-
SV_549	glo1∆	121	Methylglyoxal	red	+	+	+	+	-	-	-
SV_550	glo1∆	122	Methylglyoxal	red	+	+	+	+	-	-	-
SV_551	glo1∆	123	Methylglyoxal	red	+	+	+	+	-	-	-
SV_552	glo1∆	125	Methylglyoxal	red	+	+	+	+	-	-	-
SV_553	glo1∆	126	Methylglyoxal	red	+	+	+	+	-	-	-
SV_554	glo1∆	127	Methylglyoxal	red	+	+	+	+	-	-	-
SV_555	glo1∆	128	Methylglyoxal	red	+	+	+	+	-	-	-
SV_556	glo1∆	129	Methylglyoxal	red	+	+	+	+	-	-	-
SV_557	glo1∆	130	Methylglyoxal	red	+	+	+	+	-	-	-
SV_610	glo1∆	parent-1	no treatment	white	+	-	-	+	+	-	-
SV_611	glo1∆	parent-2	no treatment	white	+	-	-	+	+	-	-
SV_979	glo1∆	11	Methylglyoxal+Aminoguanidine	red	+	+	+	+	-	-	-
SV_981	glo1∆	13	Methylglyoxal+Aminoguanidine	red	+	+	+	+	-	-	-
SV_982	glo1∆	14	Methylglyoxal+Aminoguanidine	red	+	+	+	+	-	-	-
SV_983	glo1∆	15	Methylglyoxal+Aminoguanidine	red	+	+	+	+	-	-	-
SV_984	glo1∆	16	Methylglyoxal+Aminoguanidine	red	+	+	+	+	-	-	-
SV_987	glo1∆	19	Methylglyoxal+Aminoguanidine	red	+	+	+	+	-	-	-
SV_989	glo1∆	21	Methylglyoxal+Aminoguanidine	red	+	+	+	+	-	-	-
SV_999	glo1∆	34	Methylglyoxal+Aminoguanidine	red	+	+	+	+	-	-	-
SV_1002	glo1∆	37	Methylglyoxal+Aminoguanidine	red	+	+	+	+	-	-	-
SV_1004	glo1∆	39	Methylglyoxal+Aminoguanidine	red	+	+	+	+	-	-	-
SV_1006	glo1∆	41	Methylglyoxal+Aminoguanidine	red	+	+	+	+	-	-	-
SV_1007	glo1∆	42	Methylglyoxal+Aminoguanidine	red	+	+	+	+	-	-	-
SV_1008	glo1∆	43	Methylglyoxal+Aminoguanidine	red	+	+	+	+	-	-	-
SV_1009	glo1∆	44	Methylglyoxal+Aminoguanidine	red	+	+	+	+	-	-	-
SV_1010	glo1∆	45	Methylglyoxal+Aminoguanidine	red	+	+	+	+	-	-	-
SV_1011	glo1∆	46	Methylglyoxal+Aminoguanidine	red	+	+	+	+	-	-	-
SV_1015	glo1∆	50	Methylglyoxal+Aminoguanidine	red	+	+	+	+	-	-	-
SV_1021	glo1∆	56	Methylglyoxal+Aminoguanidine	red	+	+	+	+	-	-	-
SV_1022	glo1∆	58	Methylglyoxal+Aminoguanidine	red	+	+	+	+	-	-	-
SV_1024	glo1∆	61	Methylglyoxal+Aminoguanidine	red	+	+	+	+	-	-	-
SV_1027	glo1∆	64	Methylglyoxal+Aminoguanidine	red	+	+	+	+	-	-	-
SV_1028	glo1∆	65	Methylglyoxal+Aminoguanidine	red	+	+	+	+	-	-	-
SV_1033	glo1∆	70	Methylglyoxal+Aminoguanidine	red	+	+	+	+	-	-	-
SV_1034	glo1∆	71	Methylglyoxal+Aminoguanidine	red	+	+	+	+	-	-	-
SV_1037	glo1∆	74	Methylglyoxal+Aminoguanidine	red	+	+	+	+	-	-	-
SV_1038	glo1∆	76	Methylglyoxal+Aminoguanidine	red	+	+	+	+	-	-	-
SV_1039	glo1∆	77	Methylglyoxal+Aminoguanidine	red	+	+	+	+	-	-	-
SV_1040	glo1∆	79	Methylglyoxal+Aminoguanidine	red	+	+	+	+	-	-	-
SV_1041	glo1∆	80	Methylglyoxal+Aminoguanidine	red	+	+	+	+	-	-	-
SV_1043	glo1∆	82	Methylglyoxal+Aminoguanidine	red	+	+	+	+	-	-	-
SV_1044	glo1∆	83	Methylglyoxal+Aminoguanidine	red	+	+	+	+	-	-	-
SV_1050	glo1∆	89	Methylglyoxal+Aminoguanidine	red	+	+	+	+	-	-	-
SV_1059	glo1∆	101	Methylglyoxal+Aminoguanidine	red	+	+	+	+	-	-	-
SV_1061	glo1∆	103	Methylglyoxal+Aminoguanidine	red	+	+	+	+	-	-	-
SV_1062	glo1∆	104	Methylglyoxal+Aminoguanidine	red	+	+	+	+	-	-	-
SV_1064	glo1∆	106	Methylglyoxal+Aminoguanidine	red	+	+	+	+	-	-	-
SV_1066	glo1∆	109	Methylglyoxal+Aminoguanidine	red	+	+	+	+	-	-	-
SV_1067	glo1∆	110	Methylglyoxal+Aminoguanidine	red	+	+	+	+	-	-	-
SV96-1370	glo1∆	1	water	white	+	+	+	+	-	-	-
SV96-1371	glo1∆	2	water	white	+	+	+	+	-	-	-
SV96-1373	glo1∆	4	water	white	+	+	+	+	-	-	-
SV96-1374	glo1∆	5	water	white	+	+	+	+	-	-	-
SV96-1375	glo1∆	6	water	white	+	+	+	+	-	-	-
SV96-1376	glo1∆	7	water	white	+	+	+	+	-	-	-
SV96-1377	glo1∆	8	water	white	+	+	+	+	-	-	-
SV96-1378	glo1∆	9	water	white	+	+	+	+	-	-	-
SV96-1379	glo1∆	10	water	white	+	+	+	+	-	-	-
SV96-1380	glo1∆	11	water	white	+	+	+	+	-	-	-
SV96-1381	glo1∆	12	water	white	+	+	+	+	-	-	-
SV96-1382	glo1∆	13	water	white	+	+	+	+	-	-	-
SV96-1383	glo1∆	14	water	white	+	+	+	+	-	-	-
SV96-1384	glo1∆	15	water	white	+	+	+	+	-	-	-
SV96-1385	glo1∆	16	water	white	+	+	+	+	-	-	-
SV96-1386	glo1∆	17	water	white	+	+	+	+	-	-	-
SV96-1387	glo1∆	18	water	white	+	+	+	+	-	-	-
SV96-1388	glo1∆	19	water	white	+	+	+	+	-	-	-
SV96-1389	glo1∆	20	water	white	+	+	+	+	-	-	-
SV96-1390	glo1∆	21	water	white	+	+	+	+	-	-	-
SV96-1391	glo1∆	22	water	white	+	+	+	+	-	-	-
SV96-1392	glo1∆	23	water	white	+	+	+	+	-	-	-
SV96-1393	glo1∆	24	water	white	+	+	+	+	-	-	-
SV96-1394	glo1∆	25	water	white	+	+	+	+	-	-	-
SV96-1395	glo1∆	26	water	white	+	+	+	+	-	-	-
SV96-1396	glo1∆	28	water	white	+	+	+	+	-	-	-
SV96-1397	glo1∆	29	water	white	+	+	+	+	-	-	-
SV96-1398	glo1∆	30	water	white	+	+	+	+	-	-	-
SV96-1399	glo1∆	31	water	white	+	+	+	+	-	-	-
SV96-1400	glo1∆	32	water	white	+	+	+	+	-	-	-
SV96-1401	glo1∆	33	water	white	+	+	+	+	-	-	-
SV96-1402	glo1∆	34	water	white	+	+	+	+	-	-	-
SV96-1403	glo1∆	35	water	white	+	+	+	+	-	-	-
SV96-1404	glo1∆	36	water	white	+	+	+	+	-	-	-
SV96-1405	glo1∆	37	water	white	+	+	+	+	-	-	-
SV96-1406	glo1∆	38	water	white	+	+	+	+	-	-	-
SV96-1407	glo1∆	39	water	white	+	+	+	+	-	-	-
SV96-1408	glo1∆	40	water	white	+	+	+	+	-	-	-
SV96-1409	glo1∆	41	water	white	+	+	+	+	-	-	-
SV96-1309	glo1∆ rev1-AA	2	Methylglyoxal	red	+	+	+	+	-	-	-
SV96-1310	glo1∆ rev1-AA	4	Methylglyoxal	red	+	+	+	+	-	-	-
SV96-1311	glo1∆ rev1-AA	5	Methylglyoxal	red	+	+	+	+	-	-	-
SV96-1312	glo1∆ rev1-AA	6	Methylglyoxal	red	+	+	+	+	-	-	-
SV96-1313	glo1∆ rev1-AA	8	Methylglyoxal	red	+	+	+	+	-	-	-
SV96-1314	glo1∆ rev1-AA	10	Methylglyoxal	red	+	+	+	+	-	-	-
SV96-1315	glo1∆ rev1-AA	12	Methylglyoxal	red	+	+	+	+	-	-	-
SV96-1316	glo1∆ rev1-AA	14	Methylglyoxal	red	+	+	+	+	-	-	-
SV96-1317	glo1∆ rev1-AA	16	Methylglyoxal	red	+	+	+	+	-	-	-
SV96-1318	glo1∆ rev1-AA	17	Methylglyoxal	red	+	+	+	+	-	-	-
SV96-1319	glo1∆ rev1-AA	18	Methylglyoxal	red	+	+	+	+	-	-	-
SV96-1320	glo1∆ rev1-AA	19	Methylglyoxal	red	+	+	+	+	-	-	-
SV96-1321	glo1∆ rev1-AA	21	Methylglyoxal	red	+	+	+	+	-	-	-
SV96-1322	glo1∆ rev1-AA	22	Methylglyoxal	red	+	+	+	+	-	-	-
SV96-1323	glo1∆ rev1-AA	23	Methylglyoxal	red	+	+	+	+	-	-	-
SV96-1324	glo1∆ rev1-AA	26	Methylglyoxal	red	+	+	+	+	-	-	-
SV96-1325	glo1∆ rev1-AA	27	Methylglyoxal	red	+	+	+	+	-	-	-
SV96-1326	glo1∆ rev1-AA	28	Methylglyoxal	red	+	+	+	+	-	-	-
SV96-1327	glo1∆ rev1-AA	30	Methylglyoxal	red	+	+	+	+	-	-	-
SV96-1328	glo1∆ rev1-AA	31	Methylglyoxal	red	+	+	+	+	-	-	-
SV96-1329	glo1∆ rev1-AA	32	Methylglyoxal	red	+	+	+	+	-	-	-
SV96-1330	glo1∆ rev1-AA	33	Methylglyoxal	red	+	+	+	+	-	-	-
SV96-1331	glo1∆ rev1-AA	34	Methylglyoxal	red	+	+	+	+	-	-	-
SV96-1332	glo1∆ rev1-AA	35	Methylglyoxal	red	+	+	+	+	-	-	-
SV96-1333	glo1∆ rev1-AA	36	Methylglyoxal	red	+	+	+	+	-	-	-
SV96-1334	glo1∆ rev1-AA	37	Methylglyoxal	red	+	+	+	+	-	-	-
SV96-1335	glo1∆ rev1-AA	40	Methylglyoxal	red	+	+	+	+	-	-	-
SV96-1337	glo1∆ rev1-AA	42	Methylglyoxal	red	+	+	+	+	-	-	-
SV96-1338	glo1∆ rev1-AA	43	Methylglyoxal	red	+	+	+	+	-	-	-
SV96-1339	glo1∆ rev1-AA	45	Methylglyoxal	red	+	+	+	+	-	-	-
SV96-1340	glo1∆ rev1-AA	47	water	white	+	+	+	+	-	-	-
SV96-1341	glo1∆ rev1-AA	48	water	white	+	+	+	+	-	-	-
SV96-1342	glo1∆ rev1-AA	49	water	white	+	+	+	+	-	-	-
SV96-1344	glo1∆ rev1-AA	51	water	white	+	+	+	+	-	-	-
SV96-1345	glo1∆ rev1-AA	52	water	white	+	+	+	+	-	-	-
SV96-1346	glo1∆ rev1-AA	53	water	white	+	+	+	+	-	-	-
SV96-1347	glo1∆ rev1-AA	54	water	white	+	+	+	+	-	-	-
SV96-1348	glo1∆ rev1-AA	55	water	white	+	+	+	+	-	-	-
SV96-1349	glo1∆ rev1-AA	56	water	white	+	+	+	+	-	-	-
SV96-1350	glo1∆ rev1-AA	57	water	white	+	+	+	+	-	-	-
SV96-1351	glo1∆ rev1-AA	58	water	white	+	+	+	+	-	-	-
SV96-1352	glo1∆ rev1-AA	59	water	white	+	+	+	+	-	-	-
SV96-1353	glo1∆ rev1-AA	60	water	white	+	+	+	+	-	-	-
SV96-1354	glo1∆ rev1-AA	61	water	white	+	+	+	+	-	-	-
SV96-1355	glo1∆ rev1-AA	62	water	white	+	+	+	+	-	-	-
SV96-1356	glo1∆ rev1-AA	63	water	white	+	+	+	+	-	-	-
SV96-1357	glo1∆ rev1-AA	64	water	white	+	+	+	+	-	-	-
SV96-1358	glo1∆ rev1-AA	65	water	white	+	+	+	+	-	-	-
SV96-1359	glo1∆ rev1-AA	66	water	white	+	+	+	+	-	-	-
SV96-1360	glo1∆ rev1-AA	67	water	white	+	+	+	+	-	-	-
SV96-1361	glo1∆ rev1-AA	68	water	white	+	+	+	+	-	-	-
SV96-1362	glo1∆ rev1-AA	69	water	white	+	+	+	+	-	-	-
SV96-1363	glo1∆ rev1-AA	70	water	white	+	+	+	+	-	-	-
SV96-1365	glo1∆ rev1-AA	72	water	white	+	+	+	+	-	-	-
SV96-1366	glo1∆ rev1-AA	73	water	white	+	+	+	+	-	-	-
SV96-1367	glo1∆ rev1-AA	74	water	white	+	+	+	+	-	-	-
SV96-1368	glo1∆ rev1-AA	parent	no treatment	white	+	-	-	+	+	-	-
